# Supplementary material for: The potential for histone deacetylase (HDAC) inhibitors as cestocidal drugs
Source: PLoS Negl Trop Dis. 2021 Mar 3;15(3):e0009226. doi: 10.1371/journal.pntd.0009226 (PMC7959350; doi:10.1371/journal.pntd.0009226)
Supplement: S1 Table — (XLSX) [file pntd.0009226.s001.xlsx]

## Sheet: S1 Table
	S1 Table.
	List of histone deacetylase (HDAC) inhibitors evaluated in this work
	Compound	Structure	Drug Target	Referencesa
	Trichostatin A		Class I and II-HDAC enzymes	[1]
	Entinostat		Class I-HDAC enzymes (mainly HDAC1 and HDAC3)	[2]
	TH60		SmHDAC8	13k [3]; 3 [4]
	TH65		SmHDAC8	13l [3]; 5 [5]
	TH71		SmHDAC8	16a [3]
	TH74		SmHDAC8	13t [3]
	TH85		SmHDAC8	13o [3]
	TH92		SmHDAC8	13za [3]
	TH119		SmHDAC8	NA
	TH120		SmHDAC8	6 [5]
	TH138		SmHDAC8	NA
	TH139		SmHDAC8	NA
	EG13		SmHDAC8	NA
	EG18		SmHDAC8	NA
	EG20		SmHDAC8	NA
	TB87		SmHDAC8	33c [6]
	TB98		SmHDAC8	31c [6]
	JS16		HsaHDAC6	4e [7]
	JS28		HsaHDAC6	4g [7]
	KK16		HsaHDAC6	2d [8]
	ST36		HsaHDAC6	4l [9]
	NA: not available
	SmHDAC8: isotype HDAC8 from Schistosoma mansoni
	HsaHDAC6: isotype HDAC6 from Homo sapiens
	a References:
	1. Yoshida M, Horinouchi S, Beppu T. Trichostatin A and trapoxin: Novel chemical probes for the role of histone acetylation in chromatin structure and function. BioEssays. Bioessays; 1995. pp. 423–430. doi:10.1002/bies.950170510
	2. Hu E, Dul E, Sung CM, Chen Z, Kirkpatrick R, Zhang GF, et al. Identification of Novel Isoform-Selective Inhibitors within Class I Histone Deacetylases. J Pharmacol Exp Ther. 2003;307: 720–728. doi:10.1124/jpet.103.055541
	3. Heimburg T, Chakrabarti A, Lancelot J, Marek M, Melesina J, Hauser A-T, et al. Structure-Based Design and Synthesis of Novel Inhibitors Targeting HDAC8 from Schistosoma mansoni for the Treatment of Schistosomiasis. J Med Chem. 2016;59: 2423–2435. doi:10.1021/acs.jmedchem.5b01478
	4. Heimburg T, Kolbinger FR, Zeyen P, Ghazy E, Herp D, Schmidtkunz K, et al. Structure-Based Design and Biological Characterization of Selective Histone Deacetylase 8 (HDAC8) Inhibitors with Anti-Neuroblastoma Activity. J Med Chem. 2017;60: 10188–10204. doi:10.1021/acs.jmedchem.7b01447
	5. Marek M, Shaik TB, Heimburg T, Chakrabarti A, Lancelot J, Ramos-Morales E, et al. Characterization of Histone Deacetylase 8 (HDAC8) Selective Inhibition Reveals Specific Active Site Structural and Functional Determinants. J Med Chem. 2018;61: 10000–10016. doi:10.1021/acs.jmedchem.8b01087
	6. Bayer T, Chakrabarti A, Lancelot J, Shaik TB, Hausmann K, Melesina J, et al. Synthesis, crystallization studies, and in vitro characterization of cinnamic acid derivatives as SmHDAC8 Inhibitors for the treatment of schistosomiasis. ChemMedChem. 2018;13: 1517–1529. doi:10.1002/cmdc.201800238
	7. Senger J, Melesina J, Marek M, Romier C, Oehme I, Witt O, et al. Synthesis and Biological Investigation of Oxazole Hydroxamates as Highly Selective Histone Deacetylase 6 (HDAC6) Inhibitors. J Med Chem. 2016;59: 1545–1555. doi:10.1021/acs.jmedchem.5b01493
	8. King K, Hauser A-T, Melesina J, Sippl W, Jung M. Carbamates as Potential Prodrugs and a New Warhead for HDAC Inhibition. Molecules. 2018;23: 321. doi:10.3390/molecules23020321
	9. Schäfer S, Saunders L, Eliseeva E, Velena A, Jung M, Schwienhorst A, et al. Phenylalanine-containing hydroxamic acids as selective inhibitors of class IIb histone deacetylases (HDACs). Bioorg Med Chem. 2008;16: 2011–2033. doi:10.1016/j.bmc.2007.10.092
