# Supplementary material for: The potential for histone deacetylase (HDAC) inhibitors as cestocidal drugs
Source: PLoS Negl Trop Dis. 2021 Mar 3;15(3):e0009226. doi: 10.1371/journal.pntd.0009226 (PMC7959350; doi:10.1371/journal.pntd.0009226)
Supplement: S1 Data — (XLSX) [file pntd.0009226.s003.xlsx]

## Sheet: Fig 1A
Data used for Fig 1A (Entinostat). Measures and Relative motility indices per day obtained for 3 Biological Replicates (R1-3), with four technical replicates performed per each biological replicate.
	Treatment	Measures/days											Relative motility index/days
		0	1	2	3	4	5	6	7	8	9		0	1	2	3	4	5	6	7	8	9
R1	DMSO 1%	1153	1164	980	1187	1210	956	1095	1164	933	1037		1	1.00954	0.849957	1.02949	1.04944	0.829141	0.949696	1.00954	0.809193	0.899393
	DMSO 1%	1206	1206	1206	1206	1206	1206	1206	1206	1206	1206		1	1	1	1	1	1	1	1	1	1
	DMSO 1%	1153	1199	1210	1268	1337	1164	1291	1153	1095	1176		1	1.0399	1.04944	1.09974	1.15958	1.00954	1.11969	1	0.949696	1.01995
	DMSO 1%	1136	1192	1181	1260	1158	1260	1249	1124	1295	1226		1	1.0493	1.03961	1.10915	1.01937	1.10915	1.09947	0.989437	1.13996	1.07923
	Entinostat 2 µM	1033	1094	1022	1063	247	144	82	10	10	61		1	1.05905	0.989351	1.02904	0.239109	0.1394	0.0793804	0.00968054	0.00968054	0.0590513
	Entinostat 2 µM	980	1068	882	1176	333	58	9	9	9	19		1	1.0898	0.9	1.2	0.339796	0.0591837	0.00918367	0.00918367	0.00918367	0.0193878
	Entinostat 2 µM	1036	1129	1118	1284	600	383	51	20	10	10		1	1.08977	1.07915	1.23938	0.579151	0.369691	0.0492278	0.019305	0.00965251	0.00965251
	Entinostat 2 µM	1160	1299	1125	1368	951	603	58	23	11	58		1	1.11983	0.969828	1.17931	0.819828	0.519828	0.05	0.0198276	0.00948276	0.05
	Entinostat 20 µM	1034	1127	1023	537	454	124	0	10	10	31		1	1.08994	0.989362	0.519342	0.439072	0.119923	0	0.00967118	0.00967118	0.0299807
	Entinostat 20 µM	1428	1256	1328	742	499	271	-	28	14	28		1	0.879552	0.929972	0.519608	0.34944	0.189776	-	0.0196078	0.00980392	0.0196078
	Entinostat 20 µM	1502	1607	1471	1201	60	330	45	30	0	30		1	1.06991	0.979361	0.799601	0.0399467	0.219707	0.0299601	0.0199734	0	0.0199734
	Entinostat 20 µM	1249	1236	1298	12	824	12	0	12	0	12		1	0.989592	1.03923	0.00960769	0.659728	0.00960769	0	0.00960769	0	0.00960769
	Entinostat 50 µM	1089	1274	1165	239	272	32	10	43	10	21		1	1.16988	1.06979	0.219467	0.24977	0.0293848	0.00918274	0.0394858	0.00918274	0.0192837
	Entinostat 50 µM	1140	1105	1026	706	136	11	0	0	11	11		1	0.969298	0.9	0.619298	0.119298	0.00964912	0	0	0.00964912	0.00964912
	Entinostat 50 µM	1086	890	825	86	238	0	0	10	10	0		1	0.819521	0.759669	0.0791897	0.219153	0	0	0.0092081	0.0092081	0
	Entinostat 50 µM	1056	1351	1277	665	42	21	42	42	21	0		1	1.27936	1.20928	0.629735	0.0397727	0.0198864	0.0397727	0.0397727	0.0198864	0
R2	DMSO 1%	1125	1192	1147	1248	1248	990	1170	1158	1057	1057		1	1.05956	1.01956	1.10933	1.10933	0.88	1.04	1.02933	0.939556	0.939556
	DMSO 1%	1350	1336	1579	1485	1431		1093	1404	1350	1174		1	0.98963	1.16963	1.1	1.06	0	0.80963	1.04	1	0.86963
	DMSO 1%	1214	1165	1444	1493	1396	1165	1189	1201	1250	1456		1	0.959638	1.18946	1.22982	1.14992	0.959638	0.979407	0.989292	1.02965	1.19934
	DMSO 1%	984	1111	1023	1131	964	1121	-	1072	1131	1003		1	1.12907	1.03963	1.14939	0.979675	1.13923	-	1.08943	1.14939	1.01931
	Entinostat 2 µM	982	1099	1031	1021	9	9	0	-	0	0		1	1.11914	1.0499	1.03971	0.00916497	0.00916497	0	-	0	0
	Entinostat 2 µM	1202	1346	1214	1202	751	240	0	48	12	-		1	1.1198	1.00998	1	0.624792	0.199667	0	0.0399334	0.00998336	-
	Entinostat 2 µM	996	1175	1225	1135	169	9	0	39	0	0		1	1.17972	1.22992	1.13956	0.169679	0.00903614	0	0.0391566	0	0
	Entinostat 2 µM	1052	1178	1199	1157	10	31	0	42	10	0		1	1.11977	1.13973	1.09981	0.0095057	0.0294677	0	0.039924	0.0095057	0
	Entinostat 20 µM	869	981	869	-	217	52	0	26	-	0		1	1.12888	1	-	0.249712	0.0598389	0	0.0299194	-	0
	Entinostat 20 µM	1312	1338	1521	1312	183	13	0	65	13	13		1	1.01982	1.1593	1	0.139482	0.00990854	0	0.0495427	0.00990854	0.00990854
	Entinostat 20 µM	1090	1275	1133	381	0	0	0	32	10	0		1	1.16972	1.03945	0.349541	0	0	0	0.0293578	0.00917431	0
	Entinostat 20 µM	1149	1206	1183	517	68	11	0	45	11	11		1	1.04961	1.02959	0.449956	0.0591819	0.00957354	0	0.0391645	0.00957354	0.00957354
	Entinostat 50 µM	944	1047	1028	424	84	0	0	18	0	0		1	1.10911	1.08898	0.449153	0.0889831	0	0	0.0190678	0	0
	Entinostat 50 µM	1160	1426	1299	406	58	0	0	34	0	0		1	1.22931	1.11983	0.35	0.05	0	0	0.0293103	0	0
	Entinostat 50 µM	1084	1170	1181	260	0	0	0	43	10	10		1	1.07934	1.08948	0.239852	0	0	0	0.0396679	0.00922509	0.00922509
	Entinostat 50 µM	1161	1253	1207	835	325	11	0	46	11	11		1	1.07924	1.03962	0.719208	0.279931	0.00947459	0	0.039621	0.00947459	0.00947459
R3	DMSO 1%	1081	1232	1275	1286	1221	1297	1340	1394	1210	1016		1	1.13969	1.17946	1.18964	1.12951	1.19981	1.23959	1.28955	1.11933	0.93987
	DMSO 1%	1106	1316	1327	1139	1294	951	1183	1150	940	1106		1	1.18987	1.19982	1.02984	1.16998	0.859855	1.06962	1.03978	0.84991	1
	DMSO 1%	947	1013	1231	1041	1164	1070	1032	1060	842	918		1	1.06969	1.29989	1.09926	1.22914	1.12988	1.08976	1.11932	0.889124	0.969377
	DMSO 1%	884	1051	1087	963	910	822	892	954	884	839		1	1.18891	1.22964	1.08937	1.02941	0.929864	1.00905	1.07919	1	0.949095
	Entinostat 2 µM	951	1188	1008	1065	370	446	104	85	9	-		1	1.24921	1.05994	1.11987	0.389064	0.46898	0.109359	0.0893796	0.00946372	-
	Entinostat 2 µM	1263	1187	1515	1616	606	517	303	37	25	0		1	0.939826	1.19952	1.27949	0.47981	0.409343	0.239905	0.0292953	0.0197941	0
	Entinostat 2 µM	1126	1080	1103	1080	878	360	67	236	11	0		1	0.959147	0.979574	0.959147	0.779751	0.319716	0.0595027	0.209591	0.00976909	0
	Entinostat 2 µM	1075	1182	1204	1257	688	204	0	75	32	0		1	1.09953	1.12	1.1693	0.64	0.189767	0	0.0697674	0.0297674	0
	Entinostat 20 µM	1156	1132	1051	566	69	0	34	46	11	-		1	0.979239	0.90917	0.489619	0.0596886	0	0.0294118	0.0397924	0.00951557	-
	Entinostat 20 µM	1059	741	1143	285	307	95	42	52	21	0		1	0.699717	1.07932	0.269122	0.289896	0.0897073	0.0396601	0.0491029	0.01983	0
	Entinostat 20 µM	1276	-	1276	599	12	0	51	76	25	0		1	-	1	0.469436	0.00940439	0	0.0399687	0.0595611	0.0195925	0
	Entinostat 20 µM	1231	837	1058	283	61	110	36	36	12	0		1	0.679935	0.859464	0.229894	0.0495532	0.0893582	0.0292445	0.0292445	0.00974817	0
	Entinostat 50 µM	1011	454	384	0	10	10	60	50	20	0		1	0.44906	0.379822	0	0.0098912	0.0098912	0.0593472	0.049456	0.0197824	0
	Entinostat 50 µM	1111	1166	1111	522	44	11	55	33	22	0		1	1.0495	1	0.469847	0.039604	0.00990099	0.049505	0.029703	0.019802	0
	Entinostat 50 µM	1202	1202	661	36	48	12	96	36	12	0		1	1	0.549917	0.0299501	0.0399334	0.00998336	0.0798669	0.0299501	0.00998336	0
	Entinostat 50 µM	976	97	234	0	48	9	-	68	19	0		1	0.0993852	0.239754	0	0.0491803	0.00922131	-	0.0696721	0.0194672	0
	DMSO 1%
	Days	Relative motility index													mean	SD
	0	1	1	1	1	1	1	1	1	1	1	1	1		1
	1	1.00954	1	1.0399	1.0493	1.05956	0.98963	0.959638	1.12907	1.13969	1.18987	1.06969	1.18891		1.06873	0.0738661
	2	0.849957	1	1.04944	1.03961	1.01956	1.16963	1.18946	1.03963	1.17946	1.19982	1.29989	1.22964		1.10551	0.120544
	3	1.02949	1	1.09974	1.10915	1.10933	1.1	1.22982	1.14939	1.18964	1.02984	1.09926	1.08937		1.10292	0.0628521
	4	1.04944	1	1.15958	1.01937	1.10933	1.06	1.14992	0.979675	1.12951	1.16998	1.22914	1.02941		1.09045	0.0750555
	5	0.829141	1	1.00954	1.10915	0.88	-	0.959638	1.13923	1.19981	0.859855	1.12988	0.929864		1.00419	0.119763
	6	0.949696	1	1.11969	1.09947	1.04	0.80963	0.979407	-	1.23959	1.06962	1.08976	1.00905		1.0369	0.104632
	7	1.00954	1	1	0.989437	1.02933	1.04	0.989292	1.08943	1.28955	1.03978	1.11932	1.07919		1.05624	0.0810092
	8	0.809193	1	0.949696	1.13996	0.939556	1	1.02965	1.14939	1.11933	0.84991	0.889124	1		0.989652	0.105338
	9	0.899393	1	1.01995	1.07923	0.939556	0.86963	1.19934	1.01931	0.93987	1	0.969377	0.949095		0.990395	0.0834634
	Entinostat 2 µM
	Days	Relative motility index													mean	SD
	0	1	1	1	1	1	1	1	1	1	1	1	1		1
	1	1.05905	1.0898	1.08977	1.11983	1.11914	1.1198	1.17972	1.11977	1.24921	0.939826	0.959147	1.09953		1.09538	0.0802533
	2	0.989351	0.9	1.07915	0.969828	1.0499	1.00998	1.22992	1.13973	1.05994	1.19952	0.979574	1.12		1.06058	0.0941871
	3	1.02904	1.2	1.23938	1.17931	1.03971	1	1.13956	1.09981	1.11987	1.27949	0.959147	1.1693		1.12122	0.0947821
	4	0.239109	0.339796	0.579151	0.819828	0.00916497	0.624792	0.169679	0.0095057	0.389064	0.47981	0.779751	0.64		0.423304	0.265904
	5	0.1394	0.0591837	0.369691	0.519828	0.00916497	0.199667	0.00903614	0.0294677	0.46898	0.409343	0.319716	0.189767		0.226937	0.17759
	6	0.0793804	0.00918367	0.0492278	0.05	0	0	0	0	0.109359	0.239905	0.0595027	0		0.0497132	0.0675194
	7	0.00968054	0.00918367	0.019305	0.0198276	0	0.0399334	0.0391566	0.039924	0.0893796	0.0292953	0.209591	0.0697674		0.0479204	0.0545835
	8	0.00968054	0.00918367	0.00965251	0.00948276	0	0.00998336	0	0.0095057	0.00946372	0.0197941	0.00976909	0.0297674		0.0105236	0.00755607
	9	0.0590513	0.0193878	0.00965251	0.05	0	0	0	0	-	0	0	0		0.0125538	0.0207201
	Entinostat 20 µM
	Days	Relative motility index													mean	SD
	0	1	1	1	1	1	1	1	1	1	1	1	1		1
	1	1.08994	0.879552	1.06991	0.989592	1.12888	1.01982	1.16972	1.04961	0.979239	0.699717	-	0.679935		0.977811	0.15477
	2	0.989362	0.929972	0.979361	1.03923	1	1.1593	1.03945	1.02959	0.90917	1.07932	1	0.859464		1.00118	0.0758648
	3	0.519342	0.519608	0.799601	0.00960769	-	1	0.349541	0.449956	0.489619	0.269122	0.469436	0.229894		0.464157	0.25572
	4	0.439072	0.34944	0.0399467	0.659728	0.249712	0.139482	0	0.0591819	0.0596886	0.289896	0.00940439	0.0495532		0.195425	0.197673
	5	0.119923	0.189776	0.219707	0.00960769	0.0598389	0.00990854	0	0.00957354	0	0.0897073	0	0.0893582		0.06645	0.0739231
	6	0	-	0.0299601	0	0	0	0	0	0.0294118	0.0396601	0.0399687	0.0292445		0.015295	0.017096
	7	0.00967118	0.0196078	0.0199734	0.00960769	0.0299194	0.0495427	0.0293578	0.0391645	0.0397924	0.0491029	0.0595611	0.0292445		0.0320455	0.0152452
	8	0.00967118	0.00980392	0	0	-	0.00990854	0.00917431	0.00957354	0.00951557	0.01983	0.0195925	0.00974817		0.0097107	0.00594705
	9	0.0299807	0.0196078	0.0199734	0.00960769	0	0.00990854	0	0.00957354	-	0	0	0		0.00896833	0.00990703
	Entinostat 50 µM
	Days	Relative motility index													mean	SD
	0	1	1	1	1	1	1	1	1	1	1	1	1		1
	1	1.16988	0.969298	0.819521	1.27936	1.10911	1.22931	1.07934	1.07924	0.44906	1.0495	1	0.0993852		0.944417	0.328823
	2	1.06979	0.9	0.759669	1.20928	1.08898	1.11983	1.08948	1.03962	0.379822	1	0.549917	0.239754		0.870512	0.304446
	3	0.219467	0.619298	0.0791897	0.629735	0.449153	0.35	0.239852	0.719208	0	0.469847	0.0299501	0		0.317142	0.249711
	4	0.24977	0.119298	0.219153	0.0397727	0.0889831	0.05	0	0.279931	0.0098912	0.039604	0.0399334	0.0491803		0.0987931	0.0929002
	5	0.0293848	0.00964912	0	0.0198864	0	0	0	0.00947459	0.0098912	0.00990099	0.00998336	0.00922131		0.00894931	0.00847196
	6	0.00918274	0	0	0.0397727	0	0	0	0	0.0593472	0.049505	0.0798669	-		0.0216068	0.0284163
	7	0.0394858	0	0.0092081	0.0397727	0.0190678	0.0293103	0.0396679	0.039621	0.049456	0.029703	0.0299501	0.0696721		0.0329096	0.0174993
	8	0.00918274	0.00964912	0.0092081	0.0198864	0	0	0.00922509	0.00947459	0.0197824	0.019802	0.00998336	0.0194672		0.0113051	0.00683739
	9	0.0192837	0.00964912	0	0	0	0	0.00922509	0.00947459	0	0	0	0		0.00396938	0.00612894

## Sheet: Fig 1B
Data used for Fig 1B (TH65). Measures and Relative motility indices per day obtained for 3 Biological Replicates (R1-3), with four technical replicates performed per each biological replicate.
	Treatment	Measures/days											Relative motility index/days
		0	1	2	3	4	5	6	7	8	9		0	1	2	3	4	5	6	7	8	9
R1	DMSO 1%	1278	1137	958	958	1009	1099	869	843	945	894		1	0.889671	0.749609	0.749609	0.789515	0.859937	0.679969	0.659624	0.739437	0.699531
	DMSO 1%	1189	1510	1474	1403	1307	1510	1355	1343	1462	1200		1	1.26997	1.2397	1.17998	1.09924	1.26997	1.13961	1.12952	1.2296	1.00925
	DMSO 1%	1165	1351	1409	1374	1281	1339	1223	1339	1281	1176		1	1.15966	1.20944	1.1794	1.09957	1.14936	1.04979	1.14936	1.09957	1.00944
	DMSO 1%	1208	1111	966	1147	1232	1195	1063	1063	1014	978		1	0.919702	0.799669	0.949503	1.01987	0.989238	0.879967	0.879967	0.839404	0.809603
	TH65 2 µM	1343	1584	1235	1168	1074	1208	1195	1128	1141	1154		1	1.17945	0.919583	0.869695	0.799702	0.899479	0.889799	0.839911	0.84959	0.85927
	TH65 2 µM	1404	1333	1081	1151	1642	1109	1165	940	1109	912		1	0.94943	0.769943	0.819801	1.16952	0.789886	0.829772	0.669516	0.789886	0.649573
	TH65 2 µM	1265	1366	974	1049	1239	1163	986	872	1049	860		1	1.07984	0.76996	0.829249	0.979447	0.919368	0.779447	0.689328	0.829249	0.679842
	TH65 2 µM	1243	1392	1081	1168	1392	1267	1106	1218	1118	1019		1	1.11987	0.86967	0.939662	1.11987	1.01931	0.889783	0.979887	0.899437	0.819791
	TH65 20 µM	1252	1139	1076	62	150	137	137	25	12	37		1	0.909744	0.859425	0.0495208	0.119808	0.109425	0.109425	0.0199681	0.00958466	0.0295527
	TH65 20 µM	1378	1212	978	716	165	165	192	137	124	13		1	0.879536	0.709724	0.519594	0.119739	0.119739	0.139332	0.0994194	0.0899855	0.00943396
	TH65 20 µM	1281	1140	883	486	333	192	89	38	38	38		1	0.88993	0.689305	0.379391	0.259953	0.149883	0.069477	0.0296643	0.0296643	0.0296643
	TH65 20 µM	1352	1095	-	1135	13	175	67	13	40	54		1	0.809911	-	0.839497	0.00961538	0.129438	0.0495562	0.00961538	0.0295858	0.0399408
	TH65 50 µM	1244											1
	TH65 50 µM	1235											1
	TH65 50 µM	1249											1
	TH65 50 µM	1280											1
R2	DMSO 1%	1153	1164	980	1187	1210	956	1095	1164	933	1037		1	1.00954	0.849957	1.02949	1.04944	0.829141	0.949696	1.00954	0.809193	0.899393
	DMSO 1%	1206	1206	1206	1206	1206	1206	1206	1206	1206	1206		1	1	1	1	1	1	1	1	1	1
	DMSO 1%	1153	1199	1210	1268	1337	1164	1291	1153	1095	1176		1	1.0399	1.04944	1.09974	1.15958	1.00954	1.11969	1	0.949696	1.01995
	DMSO 1%	1136	1192	1181	1260	1158	1260	1249	1124	1295	1226		1	1.0493	1.03961	1.10915	1.01937	1.10915	1.09947	0.989437	1.13996	1.07923
	TH65 2 µM	1058	931	931	931	1036	952	973	1068	1058	1015		1	0.879962	0.879962	0.879962	0.979206	0.899811	0.91966	1.00945	1	0.959357
	TH65 2 µM	1067	1109	1034	1163	1301	1067	1056	1056	1173	1088		1	1.03936	0.969072	1.08997	1.21931	1	0.989691	0.989691	1.09934	1.01968
	TH65 2 µM	1055	1160	1023	1107	1244	970	1012	1012	1023	1002		1	1.09953	0.969668	1.04929	1.17915	0.919431	0.959242	0.959242	0.969668	0.949763
	TH65 2 µM	1097	1162	811	965	1042	866	976	1042	965	965		1	1.05925	0.739289	0.879672	0.949863	0.789426	0.889699	0.949863	0.879672	0.879672
	TH65 20 µM	1153	1245	334	23	34	0	0	11	11	0		1	1.07979	0.289679	0.019948	0.0294883	0	0	0.00954033	0.00954033	0
	TH65 20 µM	1235	1358	407	37	49	0	0	12	12	12		1	1.0996	0.329555	0.0299595	0.0396761	0	0	0.0097166	0.0097166	0.0097166
	TH65 20 µM	1019	896	20	0	30	0	0	10	10	10		1	0.879293	0.0196271	0	0.0294406	0	0	0.00981354	0.00981354	0.00981354
	TH65 20 µM	1082	1233	21	10	43	0	0	10	10	0		1	1.13956	0.0194085	0.00924214	0.0397412	0	0	0.00924214	0.00924214	0
	TH65 50 µM	994											1
	TH65 50 µM	1040											1
	TH65 50 µM	967											1
	TH65 50 µM	954											1
R3	DMSO 1%	1177	1459	1235	1153	1082	1212	1188	988	1129	1330		1	1.23959	1.04928	0.979609	0.919286	1.02974	1.00935	0.839422	0.959218	1.12999
	DMSO 1%	1133	1246	1268	1065	1019	1178	1110	1065	1144	1246		1	1.09974	1.11915	0.939982	0.899382	1.03972	0.9797	0.939982	1.00971	1.09974
	DMSO 1%	1003	1303	1003	1384	1394	1253	1123	1133	1123	1153		1	1.2991	1	1.37986	1.38983	1.24925	1.11964	1.12961	1.11964	1.14955
	DMSO 1%	1152	1301	1152	1105	1048	1186	1036	1071	1036	1186		1	1.12934	1	0.959201	0.909722	1.02951	0.899306	0.929688	0.899306	1.02951
	TH65 2 µM	1203	1431	1479	1503	1479	1383	1022	-	1227	1311		1	1.18953	1.22943	1.24938	1.22943	1.14963	0.849543	-	1.01995	1.08978
	TH65 2 µM	1021	1327	1092	1021	867	1266	939	980	1061	1061		1	1.29971	1.06954	1	0.849167	1.23996	0.919687	0.959843	1.03918	1.03918
	TH65 2 µM	981	981	1030	1108	892	1128	961	961	873	1010		1	1	1.04995	1.12946	0.909276	1.14985	0.979613	0.979613	0.889908	1.02956
	TH65 2 µM	1064	1266	1021	978	1053	1319	904	1000	872	1308		1	1.18985	0.959586	0.919173	0.989662	1.23966	0.849624	0.93985	0.819549	1.22932
	TH65 20 µM	958	1072	670	670	431	57	38	-	0	0		1	1.119	0.699374	0.699374	0.449896	0.059499	0.039666	-	0	0
	TH65 20 µM	943	1056	235	198	75	28	18	37	28	0		1	1.11983	0.249205	0.209968	0.0795334	0.0296925	0.019088	0.0392365	0.0296925	0
	TH65 20 µM	1228	1326	417	503	184	0	0	24	49	12		1	1.0798	0.339577	0.409609	0.149837	0	0	0.019544	0.0399023	0.00977199
	TH65 20 µM	924	887	395	101	27	27	18	9	46	0		1	0.959957	0.427489	0.109307	0.0292208	0.0292208	0.0194805	0.00974026	0.0497835	0
	TH65 50 µM	1203											1
	TH65 50 µM	1011											1
	TH65 50 µM	1322											1
	TH65 50 µM	906											1
	DMSO 1%
	Days	Relative motility index													mean	SD
	0	1	1	1	1	1	1	1	1	1	1	1	1		1
	1	0.889671	1.26997	1.15966	0.919702	1.00972	1	1.03936	1.04919	1.23959	1.09974	1.2991	1.12934		1.09209	0.126768
	2	0.749609	1.2397	1.20944	0.799669	0.849271	1	1.04967	1.03986	1.04928	1.11915	1	1		1.0088	0.143359
	3	0.749609	1.17998	1.1794	0.949503	1.02998	1	1.09934	1.10941	0.979609	0.939982	1.37986	0.959201		1.04632	0.151874
	4	0.789515	1.09924	1.09957	1.01987	1.04943	1	1.15933	1.01951	0.919286	0.899382	1.38983	0.909722		1.02956	0.146897
	5	0.859937	1.26997	1.14936	0.989238	0.829822	1	1.00937	1.10941	1.02974	1.03972	1.24925	1.02951		1.04711	0.127401
	6	0.679969	1.13961	1.04979	0.879967	0.949757	1	1.11996	1.09924	1.00935	0.9797	1.11964	0.899306		0.993857	0.125851
	7	0.659624	1.12952	1.14936	0.879967	1.00972	1	1	0.989822	0.839422	0.939982	1.12961	0.929688		0.971393	0.132556
	8	0.739437	1.2296	1.09957	0.839404	0.809562	1	0.949391	1.18999	0.959218	1.00971	1.11964	0.899306		0.98707	0.145901
	9	0.699531	1.00925	1.00944	0.809603	0.899514	1	1.01968	1.07973	1.12999	1.09974	1.14955	1.02951		0.994629	0.126914
	TH65 2 µM
	Days	Relative motility index													mean	SD
	0	1	1	1	1	1	1	1	1	1	1	1	1		1
	1	1.17945	0.94943	1.07984	1.11987	0.879962	1.03936	1.09953	1.05925	1.18953	1.29971	1	1.18985		1.09048	0.111214
	2	0.919583	0.769943	0.76996	0.86967	0.879962	0.969072	0.969668	0.739289	1.22943	1.06954	1.04995	0.959586		0.932971	0.135781
	3	0.869695	0.819801	0.829249	0.939662	0.879962	1.08997	1.04929	0.879672	1.24938	1	1.12946	0.919173		0.971276	0.128206
	4	0.799702	1.16952	0.979447	1.11987	0.979206	1.21931	1.17915	0.949863	1.22943	0.849167	0.909276	0.989662		1.03113	0.14109
	5	0.899479	0.789886	0.919368	1.01931	0.899811	1	0.919431	0.789426	1.14963	1.23996	1.14985	1.23966		1.00132	0.153253
	6	0.889799	0.829772	0.779447	0.889783	0.91966	0.989691	0.959242	0.889699	0.849543	0.919687	0.979613	0.849624		0.895463	0.0600573
	7	0.839911	0.669516	0.689328	0.979887	1.00945	0.989691	0.959242	0.949863	-	0.959843	0.979613	0.93985		0.906018	0.114665
	8	0.84959	0.789886	0.829249	0.899437	1	1.09934	0.969668	0.879672	1.01995	1.03918	0.889908	0.819549		0.923786	0.0949651
	9	0.85927	0.649573	0.679842	0.819791	0.959357	1.01968	0.949763	0.879672	1.08978	1.03918	1.02956	1.22932		0.933732	0.159944
	TH65 20 µM
	Days	Relative motility index													mean	SD
	0	1	1	1	1	1	1	1	1	1	1	1	1		1
	1	0.909744	0.879536	0.88993	0.809911	1.07979	1.0996	0.879293	1.13956	1.119	1.11983	1.0798	0.959957		0.997162	0.114613
	2	0.859425	0.709724	0.689305	-	0.289679	0.329555	0.0196271	0.0194085	0.699374	0.249205	0.339577	0.427489		0.421124	0.271231
	3	0.0495208	0.519594	0.379391	0.839497	0.019948	0.0299595	0	0.00924214	0.699374	0.209968	0.409609	0.109307		0.272951	0.280092
	4	0.119808	0.119739	0.259953	0.00961538	0.0294883	0.0396761	0.0294406	0.0397412	0.449896	0.0795334	0.149837	0.0292208		0.112996	0.122498
	5	0.109425	0.119739	0.149883	0.129438	0	0	0	0	0.059499	0.0296925	0	0.0292208		0.0522414	0.0563145
	6	0.109425	0.139332	0.069477	0.0495562	0	0	0	0	0.039666	0.019088	0	0.0194805		0.0371687	0.045101
	7	0.0199681	0.0994194	0.0296643	0.00961538	0.00954033	0.0097166	0.00981354	0.00924214	0	0.0392365	0.019544	0.00974026		0.022125	0.0254373
	8	0.00958466	0.0899855	0.0296643	0.0295858	0.00954033	0.0097166	0.00981354	0.00924214	0	0.0296925	0.0399023	0.0497835		0.0263759	0.0240063
	9	0.0295527	0.00943396	0.0296643	0.0399408	0	0.0097166	0.00981354	0	0	0	0.00977199	0		0.0114912	0.0133518

## Sheet: Fig 1C
Data used for Fig 1C (EG18). Measures and Relative motility indices per day obtained for 3 Biological Replicates (R1-3), with four technical replicates performed per each biological replicate.
	Treatment	Measures/days											Relative motility index/days
		0	1	2	3	4	5	6	7	8	9		0	1	2	3	4	5	6	7	8	9
R1	DMSO 1%	890	961	1041	890	961	987	934	1014	1094	765		1	1.07978	1.16966	1	1.07978	1.10899	1.04944	1.13933	1.22921	0.859551
	DMSO 1%	982	1001	1129	1001	1139	1178	1139	1084	903	923		1	1.01935	1.14969	1.01935	1.15988	1.19959	1.15988	1.10387	0.919552	0.939919
	DMSO 1%	912	966	1094	1021	1067	1039	1048	659	793	1094		1	1.05921	1.19956	1.11952	1.16996	1.13925	1.14912	0.722588	0.869518	1.19956
	DMSO 1%	863	975	906	811	932	845	888	806	-	949		1	1.12978	1.04983	0.939745	1.07995	0.979143	1.02897	0.933951	-	1.09965
	EG18 2 µM	915	1024	-	997	1098	1006	960	718	1015	695		1	1.11913	-	1.08962	1.2	1.09945	1.04918	0.784699	1.10929	0.759563
	EG18 2 µM	961	989	1047	1066	989	1105	1182	1036	1028	999		1	1.02914	1.08949	1.10926	1.02914	1.14984	1.22997	1.07804	1.06972	1.03954
	EG18 2 µM	1032	1114	1124	1176	1073	1372	1207	1108	1052	1197		1	1.07946	1.08915	1.13953	1.03973	1.32946	1.16957	1.07364	1.01938	1.15988
	EG18 2 µM	878	965	948	1062	948	1079	895	1053	965	974		1	1.09909	1.07973	1.20957	1.07973	1.22893	1.01936	1.19932	1.09909	1.10934
	EG18 20 µM	993	1002	1072	1221	1122	1052	1032	1072	1032			1	1.00906	1.07956	1.22961	1.12991	1.05942	1.03927	1.07956	1.03927
	EG18 20 µM	993	1112	1132	1141	1031	1032	1002	1072	1072	983		1	1.11984	1.13998	1.14904	1.03827	1.03927	1.00906	1.07956	1.07956	0.98993
	EG18 20 µM	853	895	895	1015	963	989	853	844	963	853		1	1.04924	1.04924	1.18992	1.12896	1.15944	1	0.989449	1.12896	1
	EG18 20 µM	892	-	999	-	963	1034	874	847	-	865		1	-	1.11996	-	1.0796	1.15919	0.979821	0.949552	-	0.969731
	EG18 50 µM	895	1074	1074	1074	984	948	447	0	26	26		1	1.2	1.2	1.2	1.09944	1.05922	0.499441	0	0.0290503	0.0290503
	EG18 50 µM	945	1134	1134	1048	1001	1077	803	330	453	94		1	1.2	1.2	1.10899	1.05926	1.13968	0.849735	0.349206	0.479365	0.0994709
	EG18 50 µM	983	1140	1179	1120	1051	1110	874	334	294	49		1	1.15972	1.19939	1.13937	1.06918	1.1292	0.889115	0.339776	0.299084	0.0498474
	EG18 50 µM	905	905	1004	1022	886	362	886	9	27	144		1	1	1.10939	1.12928	0.979006	0.4	0.979006	0.00994475	0.0298343	0.159116
R2	DMSO 1%	1081	1232	1275	1286	1221	1297	1340	1394	1210	1016		1	1.13969	1.17946	1.18964	1.12951	1.19981	1.23959	1.28955	1.11933	0.93987
	DMSO 1%	1106	1316	1327	1139	1294	951	1183	1150	940	1106		1	1.18987	1.19982	1.02984	1.16998	0.859855	1.06962	1.03978	0.84991	1
	DMSO 1%	947	1013	1231	1041	1164	1070	1032	1060	842	918		1	1.06969	1.29989	1.09926	1.22914	1.12988	1.08976	1.11932	0.889124	0.969377
	DMSO 1%	884	1051	1087	963	910	822	892	954	884	839		1	1.18891	1.22964	1.08937	1.02941	0.929864	1.00905	1.07919	1	0.949095
	EG18 2 µM	961	1105	893	893	912	1018	1105	1047	845	980		1	1.14984	0.92924	0.92924	0.949011	1.05931	1.14984	1.08949	0.879292	1.01977
	EG18 2 µM	885	716	663	451	991	849	938	982	840	1000		1	0.80904	0.749153	0.509605	1.11977	0.959322	1.05989	1.1096	0.949153	1.12994
	EG18 2 µM	986	798	887	907	1035	1005	1153	1124	808	729		1	0.809331	0.899594	0.919878	1.0497	1.01927	1.16937	1.13996	0.819473	0.739351
	EG18 2 µM	1265	1176	1176	923	1189	1315	1353	1214	1922	1125		1	0.929644	0.929644	0.729644	0.939921	1.03953	1.06957	0.959684	1.51937	0.889328
	EG18 20 µM	995	1114	1313	1094	1114	1194	1104	1034	1084	1054		1	1.1196	1.3196	1.0995	1.1196	1.2	1.10955	1.0392	1.08945	1.0593
	EG18 20 µM	953	819	905	667	838	1000	886	981	800	1067		1	0.859391	0.949633	0.699895	0.879328	1.04932	0.929696	1.02938	0.839454	1.11962
	EG18 20 µM	1174	1232	1033	892	1314	1326	1220	1326	1490	1174		1	1.0494	0.879898	0.759796	1.11925	1.12947	1.03918	1.12947	1.26917	1
	EG18 20 µM	913	903	739	748	556	976	849	995	849	648		1	0.989047	0.809419	0.819277	0.608981	1.069	0.929901	1.08981	0.929901	0.709748
	EG18 50 µM	1044	1106	1231	1033	1263	1252	1200	939	1242	1440		1	1.05939	1.17912	0.989464	1.20977	1.19923	1.14943	0.899425	1.18966	1.37931
	EG18 50 µM	792	839	807	776	744	839	926	823	894	752		1	1.05934	1.01894	0.979798	0.939394	1.05934	1.16919	1.03914	1.12879	0.949495
	EG18 50 µM	1150	1138	1104	954	1219	1023	1000	920	1035	1058		1	0.989565	0.96	0.829565	1.06	0.889565	0.869565	0.8	0.9	0.92
	EG18 50 µM	993	1042	844	754	903	834	1072	1102	1082	1062		1	1.04935	0.84995	0.759315	0.909366	0.839879	1.07956	1.10977	1.08963	1.06949
R3	DMSO 1%	1135	1271	1384	1271	1350	1180	1350	1271	1180	1259		1	1.11982	1.21938	1.11982	1.18943	1.03965	1.18943	1.11982	1.03965	1.10925
	DMSO 1%	848	890	915	958	864	831	839	797	712	720		1	1.04953	1.07901	1.12972	1.01887	0.979953	0.989387	0.939858	0.839623	0.849057
	DMSO 1%	881	951	1039	898	1021	1030	951	995	898	933		1	1.07946	1.17934	1.0193	1.15891	1.16913	1.07946	1.1294	1.0193	1.05902
	DMSO 1%	794	944	1000	770	913	865	913	825	905	754		1	1.18892	1.25945	0.969773	1.14987	1.08942	1.14987	1.03904	1.1398	0.949622
	EG18 2 µM	951	1065	970	1103	931	1017	1065	998	1084	1112		1	1.11987	1.01998	1.15983	0.97897	1.0694	1.11987	1.04942	1.13985	1.1693
	EG18 2 µM	909	1008	854	927	1063	1081	1099	1027	927	972		1	1.10891	0.939494	1.0198	1.16942	1.18922	1.20902	1.12981	1.0198	1.06931
	EG18 2 µM	1103	959	1125	904	1003	1080	1125	1069	959	882		1	0.869447	1.01995	0.819583	0.909338	0.979148	1.01995	0.969175	0.869447	0.799637
	EG18 2 µM	1142	1142	1119	970	1187	993	1221	1221	1381	1199		1	1	0.97986	0.849387	1.0394	0.869527	1.06918	1.06918	1.20928	1.04991
	EG18 20 µM	933	858	839	830	690	905	942	979	942	1007		1	0.919614	0.89925	0.889603	0.73955	0.969989	1.00965	1.0493	1.00965	1.07931
	EG18 20 µM	814	936	952	911	952	927	903	814	805	838		1	1.14988	1.16953	1.11916	1.16953	1.13882	1.10934	1	0.988943	1.02948
	EG18 20 µM	876	919	1059	1007	972	911	840	858	779	779		1	1.04909	1.2089	1.14954	1.10959	1.03995	0.958904	0.979452	0.889269	0.889269
	EG18 20 µM	1229	1241	1290	1106	1278	1364	1253	1437	1511	1376		1	1.00976	1.04963	0.899919	1.03987	1.10985	1.01953	1.16924	1.22945	1.11961
	EG18 50 µM	1021	1163	1143	1194	1072	1143	1051	796	908	775		1	1.13908	1.11949	1.16944	1.04995	1.11949	1.02938	0.779628	0.889324	0.75906
	EG18 50 µM	1190	1439	1416	1261	1332	1273	1368	47	0	23		1	1.20924	1.18992	1.05966	1.11933	1.06975	1.14958	0.0394958	0	0.0193277
	EG18 50 µM	1211	1453	1307	1392	1465	1356	1319	1186	1114	1053		1	1.19983	1.07927	1.14946	1.20974	1.11974	1.08918	0.979356	0.919901	0.869529
	EG18 50 µM	1035	1221	1014	931	962	1086	1014	900	890	848		1	1.17971	0.97971	0.899517	0.929469	1.04928	0.97971	0.869565	0.859903	0.819324
	DMSO 1%
	Days	Relative motility index													mean	SD
	0	1	1	1	1	1	1	1	1	1	1	1	1		1
	1	1.07978	1.01935	1.05921	1.12978	1.13975	1.18953	1.06965	1.18991	1.11982	1.04953	1.07946	1.18892		1.10956	0.0564499
	2	1.16966	1.14969	1.19956	1.04983	1.17909	1.2	1.29961	1.22948	1.21938	1.07901	1.17934	1.25945		1.18451	0.0666619
	3	1	1.01935	1.11952	0.939745	1.18944	1.02907	1.09987	1.08902	1.11982	1.12972	1.0193	0.969773		1.06039	0.0716675
	4	1.07978	1.15988	1.16996	1.07995	1.1294	1.16977	1.22996	1.02967	1.18943	1.01887	1.15891	1.14987		1.13045	0.0620926
	5	1.10899	1.19959	1.13925	0.979143	1.19979	0.859302	1.12878	0.929773	1.03965	0.979953	1.16913	1.08942		1.06856	0.106039
	6	1.04944	1.15988	1.14912	1.02897	1.23913	1.06977	1.08936	1.00989	1.18943	0.989387	1.07946	1.14987		1.10031	0.0737368
	7	1.13933	1.10387	0.722588	0.933951	1.28986	1.03953	1.11958	1.07913	1.11982	0.939858	1.1294	1.03904		1.05466	0.134798
	8	1.22921	0.919552	0.869518		1.11905	0.85	0.889619	1	1.03965	0.839623	1.0193	1.1398		0.992301	0.124845
	9	0.859551	0.939919	1.19956	1.09965	0.939959	1	0.969777	0.949555	1.10925	0.849057	1.05902	0.949622		0.993744	0.100177
	EG18 2 µM
	Days	Relative motility index													mean	SD
	0	1	1	1	1	1	1	1	1	1	1	1	1		1
	1	1.11913	1.02914	1.07946	1.09909	1.14984	0.80904	0.809331	0.929644	1.11987	1.10891	0.869447	1		1.01024	0.120212
	2	-	1.08949	1.08915	1.07973	0.92924	0.749153	0.899594	0.929644	1.01998	0.939494	1.01995	0.97986		0.975025	0.0968959
	3	1.08962	1.10926	1.13953	1.20957	0.92924	0.509605	0.919878	0.729644	1.15983	1.0198	0.819583	0.849387		0.957079	0.197364
	4	1.2	1.02914	1.03973	1.07973	0.949011	1.11977	1.0497	0.939921	0.97897	1.16942	0.909338	1.0394		1.04201	0.0863842
	5	1.09945	1.14984	1.32946	1.22893	1.05931	0.959322	1.01927	1.03953	1.0694	1.18922	0.979148	0.869527		1.0827	0.121246
	6	1.04918	1.22997	1.16957	1.01936	1.14984	1.05989	1.16937	1.06957	1.11987	1.20902	1.01995	1.06918		1.11123	0.0699853
	7	0.784699	1.07804	1.07364	1.19932	1.08949	1.1096	1.13996	0.959684	1.04942	1.12981	0.969175	1.06918		1.05434	0.103454
	8	1.10929	1.06972	1.01938	1.09909	0.879292	0.949153	0.819473	1.51937	1.13985	1.0198	0.869447	1.20928		1.0586	0.179369
	9	0.759563	1.03954	1.15988	1.10934	1.01977	1.12994	0.739351	0.889328	1.1693	1.06931	0.799637	1.04991		0.994573	0.150028
	EG18 20 µM
	Days	Relative motility index													mean	SD
	0	1	1	1	1	1	1	1	1	1	1	1	1		1
	1	1.00906	1.11984	1.04924	-	1.1196	0.859391	1.0494	0.989047	0.919614	1.14988	1.04909	1.00976		1.02945	0.082789
	2	1.07956	1.13998	1.04924	1.11996	1.3196	0.949633	0.879898	0.809419	0.89925	1.16953	1.2089	1.04963		1.05622	0.142956
	3	1.22961	1.14904	1.18992	-	1.0995	0.699895	0.759796	0.819277	0.889603	1.11916	1.14954	0.899919		1.00048	0.180929
	4	1.12991	1.03827	1.12896	1.0796	1.1196	0.879328	1.11925	0.608981	0.73955	1.16953	1.10959	1.03987		1.01354	0.169623
	5	1.05942	1.03927	1.15944	1.15919	1.2	1.04932	1.12947	1.069	0.969989	1.13882	1.03995	1.10985		1.09364	0.0635063
	6	1.03927	1.00906	1	0.979821	1.10955	0.929696	1.03918	0.929901	1.00965	1.10934	0.958904	1.01953		1.01116	0.0563087
	7	1.07956	1.07956	0.989449	0.949552	1.0392	1.02938	1.12947	1.08981	1.0493	1	0.979452	1.16924		1.04866	0.0616586
	8	1.03927	1.07956	1.12896	-	1.08945	0.839454	1.26917	0.929901	1.00965	0.988943	0.889269	1.22945		1.04482	0.127445
	9	-	0.98993	1	0.969731	1.0593	1.11962	1	0.709748	1.07931	1.02948	0.889269	1.11961		0.996909	0.111483
	EG18 50 µM
	Days	Relative motility index													mean	SD
	0	1	1	1	1	1	1	1	1	1	1	1	1		1
	1	1.2	1.2	1.15972	1	1.05939	1.05934	0.989565	1.04935	1.13908	1.20924	1.19983	1.17971		1.12044	0.0797918
	2	1.2	1.2	1.19939	1.10939	1.17912	1.01894	0.96	0.84995	1.11949	1.18992	1.07927	0.97971		1.09043	0.11075
	3	1.2	1.10899	1.13937	1.12928	0.989464	0.979798	0.829565	0.759315	1.16944	1.05966	1.14946	0.899517		1.03449	0.137218
	4	1.09944	1.05926	1.06918	0.979006	1.20977	0.939394	1.06	0.909366	1.04995	1.11933	1.20974	0.929469		1.05283	0.0958875
	5	1.05922	1.13968	1.1292	0.4	1.19923	1.05934	0.889565	0.839879	1.11949	1.06975	1.11974	1.04928		1.0062	0.207406
	6	0.499441	0.849735	0.889115	0.979006	1.14943	1.16919	0.869565	1.07956	1.02938	1.14958	1.08918	0.97971		0.977741	0.179311
	7	0	0.349206	0.339776	0.00994475	0.899425	1.03914	0.8	1.10977	0.779628	0.0394958	0.979356	0.869565		0.601276	0.406625
	8	0.0290503	0.479365	0.299084	0.0298343	1.18966	1.12879	0.9	1.08963	0.889324	0	0.919901	0.859903		0.651211	0.437354
	9	0.0290503	0.0994709	0.0498474	0.159116	1.37931	0.949495	0.92	1.06949	0.75906	0.0193277	0.869529	0.819324		0.593585	0.466242

## Sheet: Fig 1D
Data used for Fig 1D (TB87). Measures and Relative motility indices per day obtained for 3 Biological Replicates (R1-3), with four technical replicates performed per each biological replicate.
	Treatment	Measures/days											Relative motility index/days
		0	1	2	3	4	5	6	7	8	9		0	1	2	3	4	5	6	7	8	9
R1	DMSO 1%	890	961	1041	890	961	987	934	1014	1094	765		1	1.07978	1.16966	1	1.07978	1.10899	1.04944	1.13933	1.22921	0.859551
	DMSO 1%	982	1001	1129	1001	1139	1178	1139	1084	903	923		1	1.01935	1.14969	1.01935	1.15988	1.19959	1.15988	1.10387	0.919552	0.939919
	DMSO 1%	912	966	1094	1021	1067	1039	1048	659	793	1094		1	1.05921	1.19956	1.11952	1.16996	1.13925	1.14912	0.722588	0.869518	1.19956
	DMSO 1%	863	975	906	811	932	845	888	806	-	949		1	1.12978	1.04983	0.939745	1.07995	0.979143	1.02897	0.933951	-	1.09965
	TB87 2 µM	1062	1263	1263	1072	1210	1168	1062	1036	1253	1178		1	1.18927	1.18927	1.00942	1.13936	1.09981	1	0.975518	1.17985	1.10923
	TB87 2 µM	1064	1191	1276	1208	1212	1340	1212	1299	1116	1191		1	1.11936	1.19925	1.13534	1.1391	1.2594	1.1391	1.22086	1.04887	1.11936
	TB87 2 µM	1145	1179	1296	1322	1248	1333	1167	1321	1333	1442		1	1.02969	1.13188	1.15459	1.08996	1.16419	1.01921	1.15371	1.16419	1.25939
	TB87 2 µM	872	994	1072	1046	1063	976	1055	854	784	819		1	1.13991	1.22936	1.19954	1.21904	1.11927	1.20986	0.979358	0.899083	0.93922
	TB87 20 µM	973	1031	1109	1167	1128	1128	953	1171	1109	895		1	1.05961	1.13977	1.19938	1.1593	1.1593	0.979445	1.20349	1.13977	0.919836
	TB87 20 µM	888	1101	888	985	1092	1056	976	1033	1013	967		1	1.23986	1	1.10923	1.22973	1.18919	1.0991	1.16329	1.14077	1.08896
	TB87 20 µM	1058	1089	1343	1153	1206	1227	1301	1303	1216	1005		1	1.0293	1.26938	1.08979	1.13989	1.15974	1.22968	1.23157	1.14934	0.949905
	TB87 20 µM	1056	1223	1372	1056	1182	1235	1077	1262	1267	971		1	1.15814	1.29924	1	1.11932	1.16951	1.01989	1.19508	1.19981	0.919508
	TB87 50 µM	1296	1296	1581	1542	1490	1296	1464	1296	1166	648		1	1	1.21991	1.18981	1.14969	1	1.12963	1	0.899691	0.5
	TB87 50 µM	1299	1489	1506	1545	1480	1504	1341	1013	909	1156		1	1.14627	1.15935	1.18938	1.13934	1.15781	1.03233	0.779831	0.699769	0.889915
	TB87 50 µM	1098	1255	1141	1352	1350	1141	1043	-	1196	1043		1	1.14299	1.03916	1.23133	1.22951	1.03916	0.949909	-	1.08925	0.949909
	TB87 50 µM	1353	1550	1538	1420	1403	1555	-	1055	1217	947		1	1.1456	1.13673	1.04952	1.03695	1.1493	-	0.779749	0.899483	0.699926
R2	DMSO 1%	966	1101	1139	1149	1091	1159	1197	1246	1081	908		1	1.13975	1.17909	1.18944	1.1294	1.19979	1.23913	1.28986	1.11905	0.939959
	DMSO 1%	860	1023	1032	885	1006	739	920	894	731	860		1	1.18953	1.2	1.02907	1.16977	0.859302	1.06977	1.03953	0.85	1
	DMSO 1%	761	814	989	837	936	859	829	852	677	738		1	1.06965	1.29961	1.09987	1.22996	1.12878	1.08936	1.11958	0.889619	0.969777
	DMSO 1%	1011	1203	1243	1101	1041	940	1021	1091	1011	960		1	1.18991	1.22948	1.08902	1.02967	0.929773	1.00989	1.07913	1	0.949555
	TB87 2 µM	1134	1213	1338	1190	1428	1179	1224	1299	-	1462		1	1.06966	1.17989	1.04938	1.25926	1.03968	1.07937	1.1455	-	1.28924
	TB87 2 µM	930	1069	967	744	939	809	892	985	864	930		1	1.14946	1.03978	0.8	1.00968	0.869892	0.95914	1.05914	0.929032	1
	TB87 2 µM	1004	903	722	953	843	773	1004	753	943	823		1	0.899402	0.719124	0.949203	0.839641	0.76992	1	0.75	0.939243	0.819721
	TB87 2 µM	972	738	981	1030	1020	913	1127	1098	855	923		1	0.759259	1.00926	1.05967	1.04938	0.9393	1.15947	1.12963	0.87963	0.949588
	TB87 20 µM	975	1218	1016	1248	1092	1170	1043	1033	1014	1062		1	1.24923	1.04205	1.28	1.12	1.2	1.06974	1.05949	1.04	1.08923
	TB87 20 µM	906	924	833	715	1005	987	1105	1069	906	706		1	1.01987	0.919426	0.789183	1.10927	1.0894	1.21965	1.17991	1	0.779249
	TB87 20 µM	976	1210	1073	858	1073	1171	1249	1073	985	810		1	1.23975	1.09939	0.879098	1.09939	1.1998	1.27971	1.09939	1.00922	0.829918
	TB87 20 µM	1294	1242	1268	1112	1539	1591	1669	1578	1449	1332		1	0.959815	0.979907	0.859351	1.18934	1.22952	1.2898	1.21947	1.11978	1.02937
	TB87 50 µM	913	1104	1004	967	803	392	54	18	0	91		1	1.2092	1.09967	1.05915	0.879518	0.429354	0.0591457	0.0197152	0	0.0996714
	TB87 50 µM	1077	1130	1098	1120	1066	463	355	269	32	0		1	1.04921	1.0195	1.03993	0.989786	0.429898	0.329619	0.249768	0.0297122	0
	TB87 50 µM	989	1048	890	989	989	989	49	365	9	0		1	1.05966	0.899899	1	1	1	0.049545	0.36906	0.0091001	0
	TB87 50 µM	869	1008	1042	1008	869	938	903	669	582	451		1	1.15995	1.19908	1.15995	1	1.0794	1.03913	0.76985	0.669735	0.518987
R3	DMSO 1%	1135	1271	1384	1271	1350	1180	1350	1271	1180	1259		1	1.11982	1.21938	1.11982	1.18943	1.03965	1.18943	1.11982	1.03965	1.10925
	DMSO 1%	848	890	915	958	864	831	839	797	712	720		1	1.04953	1.07901	1.12972	1.01887	0.979953	0.989387	0.939858	0.839623	0.849057
	DMSO 1%	881	951	1039	898	1021	1030	951	995	898	933		1	1.07946	1.17934	1.0193	1.15891	1.16913	1.07946	1.1294	1.0193	1.05902
	DMSO 1%	794	944	1000	770	913	865	913	825	905	754		1	1.18892	1.25945	0.969773	1.14987	1.08942	1.14987	1.03904	1.1398	0.949622
	TB87 2 µM	1069	1229	1304	1272	1261	1197	1165	1272	1293	1090		1	1.14967	1.21983	1.1899	1.17961	1.11974	1.0898	1.1899	1.20954	1.01964
	TB87 2 µM	987	1154	1174	1135	1144	1194	1154	1105	1006	1135		1	1.1692	1.18946	1.14995	1.15907	1.20973	1.1692	1.11955	1.01925	1.14995
	TB87 2 µM	1022	1001	991	909	899	930	970	940	950	1236		1	0.979452	0.969667	0.889432	0.879648	0.90998	0.949119	0.919765	0.92955	1.20939
	TB87 2 µM	716	622	637	680	794	644	637	730	794	780		1	0.868715	0.889665	0.949721	1.10894	0.899441	0.889665	1.01955	1.10894	1.08939
	TB87 20 µM	885	1026	1053	929	1000	1070	1079	1053	991	902		1	1.15932	1.18983	1.04972	1.12994	1.20904	1.21921	1.18983	1.11977	1.01921
	TB87 20 µM	842	1018	951	909	959	934	825	1018	993	926		1	1.20903	1.12945	1.07957	1.13895	1.10926	0.97981	1.20903	1.17933	1.09976
	TB87 20 µM	877	903	912	894	912	1043	973	912	903	903		1	1.02965	1.03991	1.01938	1.03991	1.18928	1.10946	1.03991	1.02965	1.02965
	TB87 20 µM	1227	1325	1239	1153	1361	1447	1447	1411	1349	1128		1	1.07987	1.00978	0.93969	1.10921	1.1793	1.1793	1.14996	1.09943	0.919315
	TB87 50 µM	915	1107	1125	1061	969	960	732	1015	1024	1033		1	1.20984	1.22951	1.15956	1.05902	1.04918	0.8	1.10929	1.11913	1.12896
	TB87 50 µM	1350	1525	1458	1390	1579	1498	1215	1296	1215	945		1	1.12963	1.08	1.02963	1.16963	1.10963	0.9	0.96	0.9	0.7
	TB87 50 µM	1032	1062	1073	1186	1145	970	1145	918	804	804		1	1.02907	1.03973	1.14922	1.1095	0.939922	1.1095	0.889535	0.77907	0.77907
	TB87 50 µM	1093	1147	1103	1224	1180	983	688	1093	546	874		1	1.04941	1.00915	1.11985	1.0796	0.89936	0.62946	1	0.499543	0.799634
	DMSO 1%
	Days	Relative motility index													mean	SD
	0	1	1	1	1	1	1	1	1	1	1	1	1		1
	1	1.07957	1.01969	1.05975	1.12989	1.13935	1.18931	1.06934	1.18919	1.11931	1.04978	1.07973	1.18902		1.10949	0.0562368
	2	1.16994	1.14961	1.19955	1.04943	1.17949	1.19977	1.29927	1.22909	1.21941	1.07965	1.17973	1.25915		1.18451	0.066538
	3	1	1.01969	1.1195	0.93908	1.18952	1.02904	1.09976	1.0888	1.11931	1.12942	1.01892	0.969512		1.06021	0.0717316
	4	1.07957	1.15945	1.16911	1.07931	1.12932	1.16957	1.22993	1.0296	1.18908	1.01991	1.15946	1.14939		1.13031	0.0619098
	5	1.10904	1.1998	1.1398	0.97931	1.19955	0.859466	1.12895	0.929215	1.03943	0.978982	1.16892	1.08943		1.06849	0.106155
	6	1.04912	1.15945	1.14994	1.02989	1.23969	1.06969	1.08881	1.00901	1.18908	0.988938	1.07973	1.14939		1.10023	0.0738747
	7	1.13949	1.10433	0.722661	0.934483	1.28986	1.03949	1.11922	1.07979	1.11931	0.939159	1.12973	1.03963		1.05476	0.134802
	8	1.22986	0.919291	0.869222	-	1.11929	0.849013	0.889294	1	1.03943	0.839602	1.01892	1.13923		0.992105	0.125073
	9	0.859528	0.939961	1.19955	1.1	0.939799	1	0.969586	0.949807	1.1092	0.849558	1.05946	0.949187		0.993803	0.100183
	TB87 2 µM
	Days	Relative motility index													mean	SD
	0	1	1	1	1	1	1	1	1	1	1	1	1		1
	1	1.18927	1.11936	1.02969	1.13991	1.06966	1.14946	0.899402	0.759259	1.14967	1.1692	0.979452	0.868715		1.04359	0.132816
	2	1.18927	1.19925	1.13188	1.22936	1.17989	1.03978	0.719124	1.00926	1.21983	1.18946	0.969667	0.889665		1.08054	0.152185
	3	1.00942	1.13534	1.15459	1.19954	1.04938	0.8	0.949203	1.05967	1.1899	1.14995	0.889432	0.949721		1.04468	0.122489
	4	1.13936	1.1391	1.08996	1.21904	1.25926	1.00968	0.839641	1.04938	1.17961	1.15907	0.879648	1.10894		1.08939	0.121905
	5	1.09981	1.2594	1.16419	1.11927	1.03968	0.869892	0.76992	0.9393	1.11974	1.20973	0.90998	0.899441		1.03336	0.14627
	6	1	1.1391	1.01921	1.20986	1.07937	0.95914	1	1.15947	1.0898	1.1692	0.949119	0.889665		1.05533	0.0965571
	7	0.975518	1.22086	1.15371	0.979358	1.1455	1.05914	0.75	1.12963	1.1899	1.11955	0.919765	1.01955		1.05521	0.128454
	8	1.17985	1.04887	1.16419	0.899083	-	0.929032	0.939243	0.87963	1.20954	1.01925	0.92955	1.10894		1.02793	0.115847
	9	1.10923	1.11936	1.25939	0.93922	1.28924	1	0.819721	0.949588	1.01964	1.14995	1.20939	1.08939		1.07951	0.13376
	TB87 20 µM
	Days	Relative motility index													mean	SD
	0	1	1	1	1	1	1	1	1	1	1	1	1		1
	1	1.05961	1.23986	1.0293	1.15814	1.24923	1.01987	1.23975	0.959815	1.15932	1.20903	1.02965	1.07987		1.11945	0.097325
	2	1.13977	1	1.26938	1.29924	1.04205	0.919426	1.09939	0.979907	1.18983	1.12945	1.03991	1.00978		1.09318	0.111984
	3	1.19938	1.10923	1.08979	1	1.28	0.789183	0.879098	0.859351	1.04972	1.07957	1.01938	0.93969		1.02453	0.136194
	4	1.1593	1.22973	1.13989	1.11932	1.12	1.10927	1.09939	1.18934	1.12994	1.13895	1.03991	1.10921		1.13202	0.0452621
	5	1.1593	1.18919	1.15974	1.16951	1.2	1.0894	1.1998	1.22952	1.20904	1.10926	1.18928	1.1793		1.17361	0.0386536
	6	0.979445	1.0991	1.22968	1.01989	1.06974	1.21965	1.27971	1.2898	1.21921	0.97981	1.10946	1.1793		1.13957	0.10707
	7	1.20349	1.16329	1.23157	1.19508	1.05949	1.17991	1.09939	1.21947	1.18983	1.20903	1.03991	1.14996		1.1617	0.0603787
	8	1.13977	1.14077	1.14934	1.19981	1.04	1	1.00922	1.11978	1.11977	1.17933	1.02965	1.09943		1.10224	0.0641919
	9	0.919836	1.08896	0.949905	0.919508	1.08923	0.779249	0.829918	1.02937	1.01921	1.09976	1.02965	0.919315		0.972826	0.0994409
	TB87 50 µM
	Days	Relative motility index													mean	SD
	0	1	1	1	1	1	1	1	1	1	1	1	1		1
	1	1	1.14627	1.14299	1.1456	1.2092	1.04921	1.05966	1.15995	1.20984	1.12963	1.02907	1.04941		1.1109	0.0676394
	2	1.21991	1.15935	1.03916	1.13673	1.09967	1.0195	0.899899	1.19908	1.22951	1.08	1.03973	1.00915		1.09431	0.0948503
	3	1.18981	1.18938	1.23133	1.04952	1.05915	1.03993	1	1.15995	1.15956	1.02963	1.14922	1.11985		1.11478	0.0726976
	4	1.14969	1.13934	1.22951	1.03695	0.879518	0.989786	1	1	1.05902	1.16963	1.1095	1.0796		1.07021	0.0921544
	5	1	1.15781	1.03916	1.1493	0.429354	0.429898	1	1.0794	1.04918	1.10963	0.939922	0.89936		0.940252	0.239969
	6	1.12963	1.03233	0.949909	-	0.0591457	0.329619	0.049545	1.03913	0.8	0.9	1.1095	0.62946		0.729842	0.38804
	7	1	0.779831	-	0.779749	0.0197152	0.249768	0.36906	0.76985	1.10929	0.96	0.889535	1		0.720618	0.335613
	8	0.899691	0.699769	1.08925	0.899483	0	0.0297122	0.0091001	0.669735	1.11913	0.9	0.77907	0.499543		0.632873	0.393358
	9	0.5	0.889915	0.949909	0.699926	0.0996714	0	0	0.518987	1.12896	0.7	0.77907	0.799634		0.58884	0.36097

## Sheet: Fig 1E
Data used for Fig 1E (JS16). Measures and Relative motility indices per day obtained for 3 Biological Replicates (R1-3), with four technical replicates performed per each biological replicate.
	Treatment	Measures/days											Relative motility index/days
		0	1	2	3	4	5	6	7	8	9		0	1	2	3	4	5	6	7	8	9
R1	DMSO 1%	890	1032	1121	898	1014	1148	1032	1041	1041	1183		1	1.15955	1.25955	1.00899	1.13933	1.28989	1.15955	1.16966	1.16966	1.32921
	DMSO 1%	982	1148	1080	873	834	893	1148	1031	991	913		1	1.16904	1.0998	0.889002	0.849287	0.909369	1.16904	1.0499	1.00916	0.929735
	DMSO 1%	912	912	1067	756	720	839	866	939	829	820		1	1	1.16996	0.828947	0.789474	0.919956	0.949561	1.02961	0.908991	0.899123
	DMSO 1%	863	932	837	-	-	750	776	923	914	880		1	1.07995	0.969873	-	-	0.869061	0.899189	1.06952	1.0591	1.0197
	JS16 2 µM	994	1172	1162	1202	1153	1192	1153	1242	1252	1093		1	1.17907	1.16901	1.20926	1.15996	1.1992	1.15996	1.2495	1.25956	1.0996
	JS16 2 µM	961	1076	970	1153	1124	797	1124	1066	1057	999		1	1.11967	1.00937	1.19979	1.16961	0.829344	1.16961	1.10926	1.0999	1.03954
	JS16 2 µM	1032	1083	939	1114	980	1197	1032	1062	1207	1238		1	1.04942	0.909884	1.07946	0.949612	1.15988	1	1.02907	1.16957	1.19961
	JS16 2 µM	878	807	930	921	790	842	948	816	851	948		1	0.919134	1.05923	1.04897	0.899772	0.958998	1.07973	0.929385	0.969248	1.07973
	JS16 20 µM	993	993	933	953	1042	1171	973	1002	1112	1221		1	1	0.939577	0.959718	1.04935	1.17925	0.979859	1.00906	1.11984	1.22961
	JS16 20 µM	993	993	1072	923	923	943	1102	963	1012	1082		1	1	1.07956	0.929507	0.929507	0.949648	1.10977	0.969789	1.01913	1.08963
	JS16 20 µM	853	938	980	998	972	-	955	921	1117	1074		1	1.09965	1.14889	1.16999	1.13951	-	1.11958	1.07972	1.3095	1.25909
	JS16 20 µM	892	909	990	909	1052	999	883	874	1043	1079		1	1.01906	1.10987	1.01906	1.17937	1.11996	0.98991	0.979821	1.16928	1.20964
	JS16 50 µM	895	993	939	850	841	984	939	895	877	957		1	1.1095	1.04916	0.949721	0.939665	1.09944	1.04916	1	0.979888	1.06927
	JS16 50 µM	945	1058	878	1124	1020	1039	878	963	1048	1086		1	1.11958	0.929101	1.18942	1.07937	1.09947	0.929101	1.01905	1.10899	1.14921
	JS16 50 µM	983	1120	1120	1022	1130	1100	1120	973	1091	1228		1	1.13937	1.13937	1.03967	1.14954	1.11902	1.13937	0.989827	1.10987	1.24924
	JS16 50 µM	905	905	1067	932	1004	-	1067	886	895	1086		1	1	1.17901	1.02983	1.10939	-	1.17901	0.979006	0.98895	1.2
R2	DMSO 1%	966	1033	1246	1062	898	937	966	-	1004	830		1	1.06936	1.28986	1.09938	0.929607	0.969979	1	-	1.03934	0.859213
	DMSO 1%	860	954	825	1049	894	894	825	808	-	825		1	1.1093	0.959302	1.21977	1.03953	1.03953	0.959302	0.939535	-	0.959302
	DMSO 1%	761	882	936	882	776	966	859	707	928	768		1	1.159	1.22996	1.159	1.01971	1.26938	1.12878	0.929041	1.21945	1.0092
	DMSO 1%	1011	1152	1021	1172	1122	1041	909	1011	1061	1172		1	1.13947	1.00989	1.15925	1.10979	1.02967	0.89911	1	1.04946	1.15925
	JS16 2 µM	961	1037	999	1028	961	893	1028	1162	1239	1182		1	1.07908	1.03954	1.06972	1	0.92924	1.06972	1.20916	1.28928	1.22997
	JS16 2 µM	885	893	-	778	849	743	982	902	849	1008		1	1.00904	-	0.879096	0.959322	0.839548	1.1096	1.01921	0.959322	1.13898
	JS16 2 µM	986	1064	1202	916	1114	1005	1143	857	1212	1005		1	1.07911	1.21907	0.929006	1.12982	1.01927	1.15923	0.869168	1.22921	1.01927
	JS16 2 µM	1265	1163	1328	1201	1138	1265	1442	1100	1277	1555		1	0.919368	1.0498	0.949407	0.899605	1	1.13992	0.869565	1.00949	1.22925
	JS16 20 µM	995	925	1114	975	1014	915	1054	965	-	935		1	0.929648	1.1196	0.979899	1.0191	0.919598	1.0593	0.969849	-	0.939698
	JS16 20 µM	953	886	1105	829	800	981	1010	857	1095	924		1	0.929696	1.1595	0.869885	0.839454	1.02938	1.05981	0.899265	1.149	0.96957
	JS16 20 µM	1174	1150	1303	997	1103	986	1303	1103	1338	962		1	0.979557	1.10988	0.849233	0.939523	0.839864	1.10988	0.939523	1.13969	0.819421
	JS16 20 µM	913	830	794	766	821	858	894	903	1040	1013		1	0.909091	0.86966	0.838992	0.899233	0.939759	0.979189	0.989047	1.1391	1.10953
	JS16 50 µM	1044	1190	1064	1137	1169	960	1064	866	1106	960		1	1.13985	1.01916	1.08908	1.11973	0.91954	1.01916	0.829502	1.05939	0.91954
	JS16 50 µM	792	768	665	665	918	546	665	689	839	815		1	0.969697	0.839646	0.839646	1.15909	0.689394	0.839646	0.869949	1.05934	1.02904
	JS16 50 µM	1150	1276	1081	1092	1276	966	1081	1104	1276	1414		1	1.10957	0.94	0.949565	1.10957	0.84	0.94	0.96	1.10957	1.22957
	JS16 50 µM	993	883	893	804	863	744	893	844	973	993		1	0.889225	0.899295	0.809668	0.869084	0.749245	0.899295	0.84995	0.979859	1
R3	DMSO 1%	1135	1237	1441	1259	1248	1157	1316	1237	1203	1135		1	1.08987	1.2696	1.10925	1.09956	1.01938	1.15947	1.08987	1.05991	1
	DMSO 1%	848	983	1000	864	763	873	831	873	941	1026		1	1.1592	1.17925	1.01887	0.899764	1.02948	0.979953	1.02948	1.10967	1.20991
	DMSO 1%	881	916	977	1048	977	1092	925	960	1039	942		1	1.03973	1.10897	1.18956	1.10897	1.2395	1.04994	1.08967	1.17934	1.06924
	DMSO 1%	694	798	652	617	569	603	617	624	638	555		1	1.14986	0.939481	0.889049	0.819885	0.868876	0.889049	0.899135	0.919308	0.799712
	JS16 2 µM	951	989	1046	960	903	874	1065	970	1112	1150		1	1.03996	1.09989	1.00946	0.949527	0.919033	1.11987	1.01998	1.1693	1.20925
	JS16 2 µM	909	827	927	927	972	1045	1045	1072	1108	1081		1	0.909791	1.0198	1.0198	1.06931	1.14961	1.14961	1.17932	1.21892	1.18922
	JS16 2 µM	1103	1268	1290	1301	1268	1180	1257	1158	1312	1224		1	1.14959	1.16954	1.17951	1.14959	1.06981	1.13962	1.04986	1.18948	1.1097
	JS16 2 µM	1142	1244	1119	1107	1039	947	1153	1016	1050	1107		1	1.08932	0.97986	0.969352	0.909807	0.829247	1.00963	0.889667	0.91944	0.969352
	JS16 20 µM	933	905	951	960	1035	970	1016	933	1147	1082		1	0.969989	1.01929	1.02894	1.10932	1.03966	1.08896	1	1.22937	1.1597
	JS16 20 µM	814	732	757	659	667	659	773	732	838	830		1	0.899263	0.929975	0.809582	0.81941	0.809582	0.949631	0.899263	1.02948	1.01966
	JS16 20 µM	876	919	981	867	893	954	946	884	1007	1033		1	1.04909	1.11986	0.989726	1.01941	1.08904	1.07991	1.00913	1.14954	1.17922
	JS16 20 µM	1229	1253	1450	1253	1290	1290	1315	1241	1462	1179		1	1.01953	1.17982	1.01953	1.04963	1.04963	1.06998	1.00976	1.18959	0.959317
	JS16 50 µM	1021	959	908	816	929	714	765	867	980	939		1	0.939275	0.889324	0.799216	0.909892	0.699314	0.749265	0.849167	0.959843	0.919687
	JS16 50 µM	1190	1392	1213	1249	1392	1368	1332	1213	1297	1392		1	1.16975	1.01933	1.04958	1.16975	1.14958	1.11933	1.01933	1.08992	1.16975
	JS16 50 µM	1211	1344	1404	1344	1332	1077	1344	1211	1307	1283		1	1.10983	1.15937	1.10983	1.09992	0.889348	1.10983	1	1.07927	1.05945
	JS16 50 µM	1035	1055	972	1055	1128	1045	1055	931	1107	1242		1	1.01932	0.93913	1.01932	1.08986	1.00966	1.01932	0.899517	1.06957	1.2
	DMSO 1%
	Days	Relative motility index													mean	SD
	0	1	1	1	1	1	1	1	1	1	1	1	1		1
	1	1.15955	1.16904	1	1.07995	1.06936	1.1093	1.159	1.13947	1.08987	1.1592	1.03973	1.14986		1.11036	0.0526123
	2	1.25955	1.0998	1.16996	0.969873	1.28986	0.959302	1.22996	1.00989	1.2696	1.17925	1.10897	0.939481		1.12379	0.123232
	3	1.00899	0.889002	0.828947	-	1.09938	1.21977	1.159	1.15925	1.10925	1.01887	1.18956	0.889049		1.05191	0.128404
	4	1.13933	0.849287	0.789474	-	0.929607	1.03953	1.01971	1.10979	1.09956	0.899764	1.10897	0.819885		0.982264	0.122928
	5	1.28989	0.909369	0.919956	0.869061	0.969979	1.03953	1.26938	1.02967	1.01938	1.02948	1.2395	0.868876		1.03784	0.144432
	6	1.15955	1.16904	0.949561	0.899189	1	0.959302	1.12878	0.89911	1.15947	0.979953	1.04994	0.889049		1.02025	0.104434
	7	1.16966	1.0499	1.02961	1.06952	-	0.939535	0.929041	1	1.08987	1.02948	1.08967	0.899135		1.02686	0.076813
	8	1.16966	1.00916	0.908991	1.0591	1.03934	-	1.21945	1.04946	1.05991	1.10967	1.17934	0.919308		1.06576	0.0951147
	9	1.32921	0.929735	0.899123	1.0197	0.859213	0.959302	1.0092	1.15925	1	1.20991	1.06924	0.799712		1.0203	0.145725
	JS16 2 µM
	Days	Relative motility index													mean	SD
	0	1	1	1	1	1	1	1	1	1	1	1	1		1
	1	1.17907	1.11967	1.04942	0.919134	1.07908	1.00904	1.07911	0.919368	1.03996	0.909791	1.14959	1.08932		1.04521	0.0866143
	2	1.16901	1.00937	0.909884	1.05923	1.03954	-	1.21907	1.0498	1.09989	1.0198	1.16954	0.97986		1.06591	0.0874137
	3	1.20926	1.19979	1.07946	1.04897	1.06972	0.879096	0.929006	0.949407	1.00946	1.0198	1.17951	0.969352		1.04524	0.103515
	4	1.15996	1.16961	0.949612	0.899772	1	0.959322	1.12982	0.899605	0.949527	1.06931	1.14959	0.909807		1.02049	0.103421
	5	1.1992	0.829344	1.15988	0.958998	0.92924	0.839548	1.01927	1	0.919033	1.14961	1.06981	0.829247		0.991932	0.125618
	6	1.15996	1.16961	1	1.07973	1.06972	1.1096	1.15923	1.13992	1.11987	1.14961	1.13962	1.00963		1.10888	0.0552348
	7	1.2495	1.10926	1.02907	0.929385	1.20916	1.01921	0.869168	0.869565	1.01998	1.17932	1.04986	0.889667		1.03526	0.126015
	8	1.25956	1.0999	1.16957	0.969248	1.28928	0.959322	1.22921	1.00949	1.1693	1.21892	1.18948	0.91944		1.12356	0.122744
	9	1.0996	1.03954	1.19961	1.07973	1.22997	1.13898	1.01927	1.22925	1.20925	1.18922	1.1097	0.969352		1.12612	0.0839115
	JS16 20 µM
	Days	Relative motility index													mean	SD
	0	1	1	1	1	1	1	1	1	1	1	1	1		1
	1	1	1	1.09965	1.01906	0.929648	0.929696	0.979557	0.909091	0.969989	0.899263	1.04909	1.01953		0.983714	0.0573905
	2	0.939577	1.07956	1.14889	1.10987	1.1196	1.1595	1.10988	0.86966	1.01929	0.929975	1.11986	1.17982		1.06546	0.0972913
	3	0.959718	0.929507	1.16999	1.01906	0.979899	0.869885	0.849233	0.838992	1.02894	0.809582	0.989726	1.01953		0.955338	0.0981012
	4	1.04935	0.929507	1.13951	1.17937	1.0191	0.839454	0.939523	0.899233	1.10932	0.81941	1.01941	1.04963		0.999401	0.110451
	5	1.17925	0.949648	-	1.11996	0.919598	1.02938	0.839864	0.939759	1.03966	0.809582	1.08904	1.04963		0.996852	0.110277
	6	0.979859	1.10977	1.11958	0.98991	1.0593	1.05981	1.10988	0.979189	1.08896	0.949631	1.07991	1.06998		1.04965	0.0567232
	7	1.00906	0.969789	1.07972	0.979821	0.969849	0.899265	0.939523	0.989047	1	0.899263	1.00913	1.00976		0.97952	0.0482048
	8	1.11984	1.01913	1.3095	1.16928	-	1.149	1.13969	1.1391	1.22937	1.02948	1.14954	1.18959		1.14941	0.0777286
	9	1.22961	1.08963	1.25909	1.20964	0.939698	0.96957	0.819421	1.10953	1.1597	1.01966	1.17922	0.959317		1.07867	0.131145
	JS16 50 µM
	Days	Relative motility index													mean	SD
	0	1	1	1	1	1	1	1	1	1	1	1	1		1
	1	1.1095	1.11958	1.13937	1	1.13985	0.969697	1.10957	0.889225	0.939275	1.16975	1.10983	1.01932		1.05958	0.0879413
	2	1.04916	0.929101	1.13937	1.17901	1.01916	0.839646	0.94	0.899295	0.889324	1.01933	1.15937	0.93913		1.00016	0.108189
	3	0.949721	1.18942	1.03967	1.02983	1.08908	0.839646	0.949565	0.809668	0.799216	1.04958	1.10983	1.01932		0.989546	0.118035
	4	0.939665	1.07937	1.14954	1.10939	1.11973	1.15909	1.10957	0.869084	0.909892	1.16975	1.09992	1.08986		1.06707	0.0974967
	5	1.09944	1.09947	1.11902	-	0.91954	0.689394	0.84	0.749245	0.699314	1.14958	0.889348	1.00966		0.933093	0.165491
	6	1.04916	0.929101	1.13937	1.17901	1.01916	0.839646	0.94	0.899295	0.749265	1.11933	1.10983	1.01932		0.999373	0.125256
	7	1	1.01905	0.989827	0.979006	0.829502	0.869949	0.96	0.84995	0.849167	1.01933	1	0.899517		0.938774	0.0702632
	8	0.979888	1.10899	1.10987	0.98895	1.05939	1.05934	1.10957	0.979859	0.959843	1.08992	1.07927	1.06957		1.04954	0.0542441
	9	1.06927	1.14921	1.24924	1.2	0.91954	1.02904	1.22957	1	0.919687	1.16975	1.05945	1.2		1.09956	0.111447

## Sheet: Fig 1F
Data used for Fig 1F (JS28). Measures and Relative motility indices per day obtained for 3 Biological Replicates (R1-3), with four technical replicates performed per each biological replicate.
	Treatment	Measures/days											Relative motility index/days
		0	1	2	3	4	5	6	7	8	9		0	1	2	3	4	5	6	7	8	9
R1	DMSO 1%	890	1032	1121	898	1014	1148	1032	1041	1041	1183		1	1.15955	1.25955	1.00899	1.13933	1.28989	1.15955	1.16966	1.16966	1.32921
	DMSO 1%	982	1148	1080	873	834	893	1148	1031	991	913		1	1.16904	1.0998	0.889002	0.849287	0.909369	1.16904	1.0499	1.00916	0.929735
	DMSO 1%	912	912	1067	756	720	839	866	939	829	820		1	1	1.16996	0.828947	0.789474	0.919956	0.949561	1.02961	0.908991	0.899123
	DMSO 1%	863	932	837	-	-	750	776	923	914	880		1	1.07995	0.969873	-	-	0.869061	0.899189	1.06952	1.0591	1.0197
	JS28 2 µM	1251	1213	1263	1251	1175	1351	1463	1113	1301	1326		1	0.969624	1.00959	1	0.939249	1.07994	1.16946	0.889688	1.03997	1.05995
	JS28 2 µM	1063	1020	1041	999	1020	967	1073	1094	1148	1190		1	0.959548	0.979304	0.939793	0.959548	0.90969	1.00941	1.02916	1.07996	1.11947
	JS28 2 µM	1161	1056	1277	1091	1230	1219	1056	1068	1253	1335		1	0.909561	1.09991	0.939707	1.05943	1.04996	0.909561	0.919897	1.07924	1.14987
	JS28 2 µM	1134	1247	1394	1428	1258	1168	1202	1202	1258	1258		1	1.09965	1.22928	1.25926	1.10935	1.02998	1.05996	1.05996	1.10935	1.10935
	JS28 20 µM	1077	1227	1217	1195	1238	1163	1260	1260	1346	1281		1	1.13928	1.12999	1.10956	1.14949	1.07985	1.16992	1.16992	1.24977	1.18942
	JS28 20 µM	1084	1289	1333	1300	1149	1138	1235	1289	1268	1344		1	1.18911	1.2297	1.19926	1.05996	1.04982	1.1393	1.18911	1.16974	1.23985
	JS28 20 µM	1062	1274	1242	1189	1146	1189	1178	1200	1157	1168		1	1.19962	1.16949	1.11959	1.0791	1.11959	1.10923	1.12994	1.08945	1.09981
	JS28 20 µM	963	1001	1155	1107	1136	991	1136	1194	1040	1155		1	1.03946	1.19938	1.14953	1.17965	1.02908	1.17965	1.23988	1.07996	1.19938
	JS28 50 µM	961	1085	1105	1095	1105	1018	1201	1172	1124	1085		1	1.12903	1.14984	1.13944	1.14984	1.05931	1.24974	1.21956	1.16961	1.12903
	JS28 50 µM	1115	1304	1181	1215	1193	1204	1304	1259	1271	1360		1	1.16951	1.05919	1.08969	1.06996	1.07982	1.16951	1.12915	1.13991	1.21973
	JS28 50 µM	1030	1102	1112	1215	1246	1184	1122	1266	1143	1225		1	1.0699	1.07961	1.17961	1.20971	1.14951	1.08932	1.22913	1.10971	1.18932
	JS28 50 µM	1142	1279	1347	1313	1176	1324	1233	1336	1347	1301		1	1.11996	1.17951	1.14974	1.02977	1.15937	1.07968	1.16988	1.17951	1.13923
R2	DMSO 1%	966	1033	1246	1062	898	937	966	-	1004	830		1	1.06936	1.28986	1.09938	0.929607	0.969979	1	-	1.03934	0.859213
	DMSO 1%	860	954	825	1049	894	894	825	808	-	825		1	1.1093	0.959302	1.21977	1.03953	1.03953	0.959302	0.939535	-	0.959302
	DMSO 1%	761	882	936	882	776	966	859	707	928	768		1	1.159	1.22996	1.159	1.01971	1.26938	1.12878	0.929041	-	1.0092
	DMSO 1%	1011	1152	1021	1172	1122	1041	909	1011	1061	1172		1	1.13947	1.00989	1.15925	1.10979	1.02967	0.89911	1	1.04946	1.15925
	JS28 2 µM	1118	1240	1296	-	1050	872	1162	995	1240	1229		1	1.10912	1.15921	-	0.939177	0.779964	1.03936	0.889982	1.10912	1.09928
	JS28 2 µM	1104	1004	1048	872	1115	872	-	960	1258	1181		1	0.90942	0.949275	0.789855	1.00996	0.789855	-	0.869565	1.13949	1.06975
	JS28 2 µM	1209	1209	1378	967	1076	1076	1474	1257	1317	1148		1	1	1.13978	0.799835	0.889992	0.889992	1.21919	1.0397	1.08933	0.949545
	JS28 2 µM	1404	1389	1109	1123	1249	1460	1474	1305	1375	1544		1	0.989316	0.789886	0.799858	0.889601	1.03989	1.04986	0.929487	0.979345	1.09972
	JS28 20 µM	1093	1224	1158	1147	1125	1016	1256	1082	1191	1125		1	1.11985	1.05947	1.04941	1.02928	0.929552	1.14913	0.989936	1.08966	1.02928
	JS28 20 µM	1034	1127	1302	920	940	1034	1168	1158	-	1292		1	1.08994	1.25919	0.889749	0.909091	1	1.12959	1.11992	-	1.24952
	JS28 20 µM	1070	1027	1177	802	845	856	1177	1005	1144	1016		1	0.959813	1.1	0.749533	0.78972	0.8	1.1	0.939252	1.06916	0.949533
	JS28 20 µM	1093	1180	1038	1093	1114	1038	1289	1005	1224	1180		1	1.0796	0.94968	1	1.01921	0.94968	1.17932	0.919488	1.11985	1.0796
	JS28 50 µM	1072	1179	1104	1340	1275	1147	1168	1286	1232	1157		1	1.09981	1.02985	1.25	1.18937	1.06996	1.08955	1.19963	1.14925	1.07929
	JS28 50 µM	1029	1111	936	1234	1059	1173	-	1090	1162	1224		1	1.07969	0.909621	1.19922	1.02915	1.13994	-	1.05928	1.12925	1.1895
	JS28 50 µM	1208	1473	954	1171	1389	1522	1292	1522	1328	1413		1	1.21937	0.789735	0.969371	1.14983	1.25993	1.06954	1.25993	1.09934	1.1697
	JS28 50 µM	1229	1302	1253	1437	1118	1278	1376	1351	1450	1339		1	1.0594	1.01953	1.16924	0.909683	1.03987	1.11961	1.09927	1.17982	1.0895
R3	DMSO 1%	1408	1633	1520	1619	1436	1492	1562	1619	1562	1619		1	1.1598	1.07955	1.14986	1.01989	1.05966	1.10938	1.14986	1.10938	1.14986
	DMSO 1%	1110	1276	1087	1110	1165	1187	1132	1121	1320	1165		1	1.14955	0.979279	1	1.04955	1.06937	1.01982	1.00991	1.18919	1.04955
	DMSO 1%	1148	1239	1044	1389	1274	1389	1262	1148	1205	1125		1	1.07927	0.909408	1.20993	1.10976	1.20993	1.0993	1	1.04965	0.979965
	DMSO 1%	1242	1353	1254	1068	981	1018	1229	1192	1130	1006		1	1.08937	1.00966	0.859903	0.789855	0.819646	0.989533	0.959742	0.909823	0.809984
	JS28 2 µM	953	991	1076	1095	962	972	1048	953	1057	1095		1	1.03987	1.12907	1.149	1.00944	1.01994	1.09969	1	1.10913	1.149
	JS28 2 µM	917	990	1017	834	907	990	1045	981	935	926		1	1.07961	1.10905	0.909487	0.989095	1.07961	1.13959	1.06979	1.01963	1.00981
	JS28 2 µM	1045	1003	992	783	898	836	940	930	1139	1159		1	0.959809	0.949282	0.749282	0.85933	0.8	0.899522	0.889952	1.08995	1.10909
	JS28 2 µM	966	859	937	917	1004	879	1052	879	1062	1023		1	0.889234	0.969979	0.949275	1.03934	0.909938	1.08903	0.909938	1.09938	1.05901
	JS28 20 µM	1243	1267	1454	1305	1354	1280	1230	1305	1454	1479		1	1.01931	1.16975	1.04988	1.0893	1.02977	0.989541	1.04988	1.16975	1.18986
	JS28 20 µM	1276	1480	1620	1556	1505	1416	1492	1543	1492	1569		1	1.15987	1.26959	1.21944	1.17947	1.10972	1.16928	1.20925	1.16928	1.22962
	JS28 20 µM	1200	1416	1260	1224	1200	1164	1380	1392	1344	1200		1	1.18	1.05	1.02	1	0.97	1.15	1.16	1.12	1
	JS28 20 µM	1373	1455	1455	1167	1153	1194	1331	1263	1400	1510		1	1.05972	1.05972	0.849964	0.839767	0.869629	0.96941	0.919883	1.01966	1.09978
	JS28 50 µM	1114	1002	1024	1091	1058	991	1136	1036	1058	1013		1	0.899461	0.91921	0.979354	0.949731	0.889587	1.01975	0.929982	0.949731	0.909336
	JS28 50 µM	1025	1178	1199	1240	1219	1199	1189	1260	1096	1045		1	1.14927	1.16976	1.20976	1.18927	1.16976	1.16	1.22927	1.06927	1.01951
	JS28 50 µM	1269	1459	1421	1484	1484	1433	1446	1332	1497	1535		1	1.14972	1.11978	1.16942	1.16942	1.12924	1.13948	1.04965	1.17967	1.20961
	JS28 50 µM	1053	1021	968	1042	1105	1031	1210	1232	1189	1210		1	0.969611	0.919278	0.989554	1.04938	0.979107	1.1491	1.16999	1.12915	1.1491
	DMSO 1%
	Days	Relative motility index													mean	SD
	0	1	1	1	1	1	1	1	1	1	1	1	1		1
	1	1.15955	1.16904	1	1.07995	1.06943	1.10964	1.15922	1.13933	1.1598	1.14955	1.07927	1.08937		1.11368	0.0492652
	2	1.25955	1.0998	1.16996	0.969873	1.10923	0.909263	1	0.98913	1.07955	0.979279	0.909408	1.00966		1.04039	0.101193
	3	1.00899	0.889002	0.828947	-	1.09992	1.21928	1.15922	1.15909	1.14986	1	1.20993	0.859903		1.0531	0.13669
	4	1.13933	0.849287	0.789474	-	0.929721	1.0397	1.01942	1.10968	1.01989	1.04955	1.10976	0.789855		0.985968	0.121454
	5	1.28989	0.909369	0.919956	0.869061	0.969517	1.0397	1.2699	1.02964	1.05966	1.06937	1.20993	0.819646		1.03797	0.147111
	6	1.15955	1.16904	0.949561	0.899189	1.10923	1.13989	1.08932	0.979249	1.10938	1.01982	1.0993	0.989533		1.05942	0.084952
	7	1.16966	1.0499	1.02961	1.06952	-	0.939509	0.929126	1	1.14986	1.00991	1	0.959742		1.02789	0.0746417
	8	1.16966	1.00916	0.908991	1.0591	1.0398	-	-	1.04941	1.10938	1.18919	1.04965	0.909823		1.04942	0.0886582
	9	1.32921	0.929735	0.899123	1.0197	0.859441	0.959168	1.00971	1.15909	1.14986	1.04955	0.979965	0.809984		1.01288	0.138486
	JS28 2 µM
	Days	Relative motility index													mean	SD
	0	1	1	1	1	1	1	1	1	1	1	1	1		1
	1	0.969624	0.959548	0.909561	1.09965	1.10912	0.90942	1	0.989316	1.03987	1.07961	0.959809	0.889234		0.992897	0.071938
	2	1.00959	0.979304	1.09991	1.22928	1.15921	0.949275	1.13978	0.789886	1.12907	1.10905	0.949282	0.969979		1.0428	0.117161
	3	1	0.939793	0.939707	1.25926		0.789855	0.799835	0.799858	1.149	0.909487	0.749282	0.949275		0.935032	0.150199
	4	0.939249	0.959548	1.05943	1.10935	0.939177	1.00996	0.889992	0.889601	1.00944	0.989095	0.85933	1.03934		0.97446	0.0722382
	5	1.07994	0.90969	1.04996	1.02998	0.779964	0.789855	0.889992	1.03989	1.01994	1.07961	0.8	0.909938		0.948229	0.110639
	6	1.16946	1.00941	0.909561	1.05996	1.03936		1.21919	1.04986	1.09969	1.13959	0.899522	1.08903		1.06224	0.094144
	7	0.889688	1.02916	0.919897	1.05996	0.889982	0.869565	1.0397	0.929487	1	1.06979	0.889952	0.909938		0.958094	0.0722938
	8	1.03997	1.07996	1.07924	1.10935	1.10912	1.13949	1.08933	0.979345	1.10913	1.01963	1.08995	1.09938		1.07866	0.0428336
	9	1.05995	1.11947	1.14987	1.10935	1.09928	1.06975	0.949545	1.09972	1.149	1.00981	1.10909	1.05901		1.08199	0.0551623
	JS28 20 µM
	Days	Relative motility index													mean	SD
	0	1	1	1	1	1	1	1	1	1	1	1	1		1
	1	1.13928	1.18911	1.19962	1.03946	1.11985	1.08994	0.959813	1.0796	1.01931	1.15987	1.18	1.05972		1.10297	0.0716767
	2	1.12999	1.2297	1.16949	1.19938	1.05947	1.25919	1.1	0.94968	1.16975	1.26959	1.05	1.05972		1.13716	0.0927282
	3	1.10956	1.19926	1.11959	1.14953	1.04941	0.889749	0.749533	1	1.04988	1.21944	1.02	0.849964		1.03383	0.137089
	4	1.14949	1.05996	1.0791	1.17965	1.02928	0.909091	0.78972	1.01921	1.0893	1.17947	1	0.839767		1.027	0.120861
	5	1.07985	1.04982	1.11959	1.02908	0.929552	1	0.8	0.94968	1.02977	1.10972	0.97	0.869629		0.994723	0.092189
	6	1.16992	1.1393	1.10923	1.17965	1.14913	1.12959	1.1	1.17932	0.989541	1.16928	1.15	0.96941		1.11953	0.0673426
	7	1.16992	1.18911	1.12994	1.23988	0.989936	1.11992	0.939252	0.919488	1.04988	1.20925	1.16	0.919883		1.08637	0.112727
	8	1.24977	1.16974	1.08945	1.07996	1.08966		1.06916	1.11985	1.16975	1.16928	1.12	1.01966		1.12239	0.0605005
	9	1.18942	1.23985	1.09981	1.19938	1.02928	1.24952	0.949533	1.0796	1.18986	1.22962	1	1.09978		1.12964	0.096687
	JS28 50 µM
	Days	Relative motility index													mean	SD
	0	1	1	1	1	1	1	1	1	1	1	1	1		1
	1	1.12903	1.16951	1.0699	1.11996	1.09981	1.07969	1.21937	1.0594	0.899461	1.14927	1.14972	0.969611		1.0929	0.0840636
	2	1.14984	1.05919	1.07961	1.17951	1.02985	0.909621	0.789735	1.01953	0.91921	1.16976	1.11978	0.919278		1.02874	0.11707
	3	1.13944	1.08969	1.17961	1.14974	1.25	1.19922	0.969371	1.16924	0.979354	1.20976	1.16942	0.989554		1.12453	0.0917764
	4	1.14984	1.06996	1.20971	1.02977	1.18937	1.02915	1.14983	0.909683	0.949731	1.18927	1.16942	1.04938		1.09126	0.0953413
	5	1.05931	1.07982	1.14951	1.15937	1.06996	1.13994	1.25993	1.03987	0.889587	1.16976	1.12924	0.979107		1.09378	0.0930398
	6	1.24974	1.16951	1.08932	1.07968	1.08955		1.06954	1.11961	1.01975	1.16	1.13948	1.1491		1.12139	0.0589136
	7	1.21956	1.12915	1.22913	1.16988	1.19963	1.05928	1.25993	1.09927	0.929982	1.22927	1.04965	1.16999		1.14539	0.0922809
	8	1.16961	1.13991	1.10971	1.17951	1.14925	1.12925	1.09934	1.17982	0.949731	1.06927	1.17967	1.12915		1.12369	0.0622487
	9	1.12903	1.21973	1.18932	1.13923	1.07929	1.1895	1.1697	1.0895	0.909336	1.01951	1.20961	1.1491		1.12441	0.0857384

## Sheet: Fig 1G
Data used for Fig 1G (KK16). Measures and Relative motility indices per day obtained for 3 Biological Replicates (R1-3), with four technical replicates performed per each biological replicate.
	Treatment	Measures/days											Relative motility index/days
		0	1	2	3	4	5	6	7	8	9		0	1	2	3	4	5	6	7	8	9
R1	DMSO 1%	890	1032	1121	898	1014	1148	1032	1041	1041	1183		1	1.15955	1.25955	1.00899	1.13933	1.28989	1.15955	1.16966	1.16966	1.32921
	DMSO 1%	982	1148	1080	873	834	893	1148	1031	991	913		1	1.16904	1.0998	0.889002	0.849287	0.909369	1.16904	1.0499	1.00916	0.929735
	DMSO 1%	912	912	1067	756	720	839	866	939	829	820		1	1	1.16996	0.828947	0.789474	0.919956	0.949561	1.02961	0.908991	0.899123
	DMSO 1%	863	932	837	-	-	750	776	923	914	880		1	1.07995	0.969873	-	-	0.869061	0.899189	1.06952	1.0591	1.0197
	KK16 2 µM	1144	1235	1304	1338	1304	1224	1521	1338	1178	1395		1	1.07955	1.13986	1.16958	1.13986	1.06993	1.32955	1.16958	1.02972	1.21941
	KK16 2 µM	1190	1309	1011	1309	1499	1404	987	1249	1297	1463		1	1.1	0.84958	1.1	1.25966	1.17983	0.829412	1.04958	1.08992	1.22941
	KK16 2 µM	1336	1469	1055	1429	1469	1616	1202	1536	1643	1416		1	1.09955	0.789671	1.06961	1.09955	1.20958	0.899701	1.1497	1.22979	1.05988
	KK16 2 µM	1041	1041	-	1155	1072	1124	1061	1249	1113	1238		1	1	-	1.10951	1.02978	1.07973	1.01921	1.19981	1.06916	1.18924
	KK16 20 µM	1144	1349	1338	1281	1166	1407	1338	1384	1315			1	1.1792	1.16958	1.11976	1.01923	1.2299	1.16958	1.20979	1.14948
	KK16 20 µM	1047	1047	1277	1162	1120	1141	1277	1235	1120	1329		1	1	1.21968	1.10984	1.06972	1.08978	1.21968	1.17956	1.06972	1.26934
	KK16 20 µM	1207	1375	1303	1388	1496	1412	1303	1412	1448	1520		1	1.13919	1.07954	1.14996	1.23944	1.16984	1.07954	1.16984	1.19967	1.25932
	KK16 20 µM	1099	1142	1208	1230	1274	1088	1208	1175	1175	1406		1	1.03913	1.09918	1.1192	1.15924	0.989991	1.09918	1.06915	1.06915	1.27934
	KK16 50 µM	1279	1432	1470	1432	1496	1432	1509	1598	1419	1432		1	1.11962	1.14934	1.11962	1.16966	1.11962	1.17983	1.24941	1.10946	1.11962
	KK16 50 µM	1055	1202	1128	1287	1287	1287	1055	1192	1276	1266		1	1.13934	1.06919	1.21991	1.21991	1.21991	1	1.12986	1.20948	1.2
	KK16 50 µM	1171	1428	1405	1323	1264	1323	1334	1288	1311	1264		1	1.21947	1.19983	1.1298	1.07942	1.1298	1.1392	1.09991	1.11956	1.07942
	KK16 50 µM	1097	1195	1173	1305	1206	1349	1140	1272		1250		1	1.08933	1.06928	1.18961	1.09936		1.0392	1.15953		1.13947
R2	DMSO 1%	966	1033	1246	1062	898	937	966	-	1004	830		1	1.06936	1.28986	1.09938	0.929607	0.969979	1	-	1.03934	0.859213
	DMSO 1%	860	954	825	1049	894	894	825	808	-	825		1	1.1093	0.959302	1.21977	1.03953	1.03953	-	0.939535		0.959302
	DMSO 1%	761	882	936	882	776	966	859	707	928	768		1	1.159	1.22996	1.159	1.01971	1.26938	1.12878	0.929041	1.21945	1.0092
	DMSO 1%	1011	1152	1021	1172	1122	1041	909	1011	1061	1172		1	1.13947	1.00989	1.15925	1.10979	1.02967	0.89911	1	1.04946	1.15925
	KK16 2 µM	936	823	870	945	879	748	804	823	926	982		1	0.879274	0.929487	1.00962	0.939103	0.799145	0.858974	0.879274	0.989316	1.04915
	KK16 2 µM	987	908	1026	987	888	1075	848	1056	-	1006		1	0.919959	1.03951	1	0.899696	1.08916	0.859169	1.06991		1.01925
	KK16 2 µM	1037	1005	1057	933	954	1037	1047	985	1037	1285		1	0.969142	1.01929	0.899711	0.919961	1	1.00964	0.949855	1	1.23915
	KK16 2 µM	916	916	1016	687	870	815	1062	787	989	824		1	1	1.10917	0.75	0.949782	0.889738	1.15939	0.85917	1.07969	0.899563
	KK16 20 µM	1113	1179	1302	1179	1279	901	1302	1068	1302	1157		1	1.0593	1.16981	1.0593	1.14915	0.809524	1.16981	0.959569	1.16981	1.03953
	KK16 20 µM	1068	993	939	801	971	950	939	1068	1217	1110		1	0.929775	0.879213	0.75	0.909176	0.889513	0.879213	1	1.13951	1.03933
	KK16 20 µM	1038	965	996	861	944	1017	996	1017	1131	1089		1	0.929672	0.959538	0.82948	0.909441	0.979769	0.959538	0.979769	1.0896	1.04913
	KK16 20 µM	898	996	1059	960	996	1023	1059	960	1086	978		1	1.10913	1.17929	1.06904	1.10913	1.1392	1.17929	1.06904	1.20935	1.08909
	KK16 50 µM	1111	1111	1299	1299	1299	1266	1177	1177	1210	1333		1	1	1.16922	1.16922	1.16922	1.13951	1.05941	1.05941	1.08911	1.19982
	KK16 50 µM	1265	1227	1442	1176	1113	1214	1176	1353	1454	1429		1	0.96996	1.13992	0.929644	0.879842	0.959684	0.929644	1.06957	1.14941	1.12964
	KK16 50 µM	1023	982	1115	890	982	746	951	1033	1043	920		1	0.959922	1.08993	0.86999	0.959922	0.729228	0.929619	1.00978	1.01955	0.899316
	KK16 50 µM	1179		1426	1450	1391	1485	1308	1249	1509	1426		1	-	1.2095	1.22986	1.17981	1.25954	1.10941	1.05937	1.2799	1.2095
R3	DMSO 1%	1408	1633	1520	1619	1436	1492	1562	1619	1562	1619		1	1.1598	1.07955	1.14986	1.01989	1.05966	1.10938	1.14986	1.10938	1.14986
	DMSO 1%	1110	1276	1087	1110	1165	1187	1132	1121	1320	1165		1	1.14955	0.979279	1	1.04955	1.06937	1.01982	1.00991	1.18919	1.04955
	DMSO 1%	1148	1239	1044	1389	1274	1389	1262	1148	1205	1125		1	1.07927	0.909408	1.20993	1.10976	1.20993	1.0993	1	1.04965	0.979965
	DMSO 1%	1242	1353	1254	1068	981	1018	1229	1192	1130	1006		1	1.08937	1.00966	0.859903	0.789855	0.819646	0.989533	0.959742	0.909823	0.809984
	KK16 2 µM	1020	1030	1020	1224	1050	1234	1173	1122	1091	1213		1	1.0098	1	1.2	1.02941	1.2098	1.15	1.1	1.06961	1.18922
	KK16 2 µM	1157	1307	1330	1191	1318	1203	995	1076	1272	1318		1	1.12965	1.14952	1.02939	1.13915	1.03976	0.859983	0.929991	1.09939	1.13915
	KK16 2 µM	1214	1104	971	1031	1007	934	959	1104	1080	1056		1	0.90939	0.799835	0.849259	0.829489	0.769357	0.789951	0.90939	0.889621	0.869852
	KK16 2 µM	1201	1188	1188	1201	1345	1357	1405	1441	1297	1357		1	0.989176	0.989176	1	1.1199	1.12989	1.16986	1.19983	1.07993	1.12989
	KK16 20 µM	992	1091	922	-	892	813	992	1031	1111	1230		1	1.0998	0.929435	-	0.899194	0.819556	1	1.03931	1.11996	1.23992
	KK16 20 µM	1095	1051	1281	1324	1270	1215	1368	1281	1160	1040		1	0.959817	1.16986	1.20913	1.15982	1.10959	1.24932	1.16986	1.05936	0.949772
	KK16 20 µM	852	979	962	758	996	1022	852	809	962	1005		1	1.14906	1.12911	0.889671	1.16901	1.19953	1	0.949531	1.12911	1.17958
	KK16 20 µM	1149	1149	1321	1114	1217	1160	1298	1309	1378	1344		1	1	1.1497	0.969539	1.05918	1.00957	1.12968	1.13925	1.1993	1.16971
	KK16 50 µM	941	1138	1053	1119	950	846	1100	959	1035	1176		1	1.20935	1.11902	1.18916	1.00956	0.899044	1.16897	1.01913	1.09989	1.24973
	KK16 50 µM	986	986	1153	986	1212	926	1015	1035	1143	1005		1	1	1.16937	1	1.22921	0.939148	1.02941	1.0497	1.15923	1.01927
	KK16 50 µM	1149	1171	1206	1149	1080	1390	1252	1332	1206	1286		1	1.01915	1.04961	1	0.939948	1.20975	1.08964	1.15927	1.04961	1.11923
	KK16 50 µM	1093	1158	1289	1388	1256	1399	994	1278	1344	1278		1	1.05947	1.17932	1.2699	1.14913	1.27996	0.909424	1.16926	1.22964	1.16926
	DMSO 1%
	Days	Relative motility index													mean	SD
	0	1	1	1	1	1	1	1	1	1	1	1	1		1
	1	1.15955	1.16904	1	1.07995	1.06943	1.10964	1.15922	1.13933	1.1598	1.14955	1.07927	1.08937		1.11368	0.0492652
	2	1.25955	1.0998	1.16996	0.969873	1.10923	0.909263	1	0.98913	1.07955	0.979279	0.909408	1.00966		1.04039	0.101193
	3	1.00899	0.889002	0.828947	-	1.09992	1.21928	1.15922	1.15909	1.14986	1	1.20993	0.859903		1.0531	0.13669
	4	1.13933	0.849287	0.789474	-	0.929721	1.0397	1.01942	1.10968	1.01989	1.04955	1.10976	0.789855		0.985968	0.121454
	5	1.28989	0.909369	0.919956	0.869061	0.969517	1.0397	1.2699	1.02964	1.05966	1.06937	1.20993	0.819646		1.03797	0.147111
	6	1.15955	1.16904	0.949561	0.899189	1.10923	1.13989	1.08932	0.979249	1.10938	1.01982	1.0993	0.989533		1.05942	0.084952
	7	1.16966	1.0499	1.02961	1.06952		0.939509	0.929126	1	1.14986	1.00991	1	0.959742		1.02789	0.0746417
	8	1.16966	1.00916	0.908991	1.0591	1.0398	-	-	1.04941	1.10938	1.18919	1.04965	0.909823		1.04942	0.0886582
	9	1.32921	0.929735	0.899123	1.0197	0.859441	0.959168	1.00971	1.15909	1.14986	1.04955	0.979965	0.809984		1.01288	0.138486
	KK16 2 µM
	Days	Relative motility index													mean	SD
	0	1	1	1	1	1	1	1	1	1	1	1	1		1
	1	1.07955	1.1	1.09955	1	0.879274	0.919959	0.969142	1	1.0098	1.12965	0.90939	0.989176		1.00712	0.0778855
	2	1.13986	0.84958	0.789671	-	0.929487	1.03951	1.01929	1.10917	1	1.14952	0.799835	0.989176		0.983191	0.122356
	3	1.16958	1.1	1.06961	1.10951	1.00962	1	0.899711	0.75	1.2	1.02939	0.849259	1		1.01556	0.125475
	4	1.13986	1.25966	1.09955	1.02978	0.939103	0.899696	0.919961	0.949782	1.02941	1.13915	0.829489	1.1199		1.02961	0.12029
	5	1.06993	1.17983	1.20958	1.07973	0.799145	1.08916	1	0.889738	1.2098	1.03976	0.769357	1.12989		1.03883	0.143043
	6	1.32955	0.829412	0.899701	1.01921	0.858974	0.859169	1.00964	1.15939	1.15	0.859983	0.789951	1.16986		0.99457	0.165346
	7	1.16958	1.04958	1.1497	1.19981	0.879274	1.06991	0.949855	0.85917	1.1	0.929991	0.90939	1.19983		1.03884	0.122577
	8	1.02972	1.08992	1.22979	1.06916	0.989316	-	1	1.07969	1.06961	1.09939	0.889621	1.07993		1.05692	0.0801562
	9	1.21941	1.22941	1.05988	1.18924	1.04915	1.01925	1.23915	0.899563	1.18922	1.13915	0.869852	1.12989		1.10276	0.119891
	KK16 20 µM
	Days	Relative motility index													mean	SD
	0	1	1	1	1	1	1	1	1	1	1	1	1		1
	1	1.1792	1	1.13919	1.03913	1.0593	0.929775	0.929672	1.10913	1.0998	0.959817	1.14906	1		1.04951	0.0830175
	2	1.16958	1.21968	1.07954	1.09918	1.16981	0.879213	0.959538	1.17929	0.929435	1.16986	1.12911	1.1497		1.09449	0.106515
	3	1.11976	1.10984	1.14996	1.1192	1.0593	0.75	0.82948	1.06904	-	1.20913	0.889671	0.969539		1.02499	0.13913
	4	1.01923	1.06972	1.23944	1.15924	1.14915	0.909176	0.909441	1.10913	0.899194	1.15982	1.16901	1.05918		1.07098	0.110242
	5	1.2299	1.08978	1.16984	0.989991	0.809524	0.889513	0.979769	1.1392	0.819556	1.10959	1.19953	1.00957		1.03631	0.137472
	6	1.16958	1.21968	1.07954	1.09918	1.16981	0.879213	0.959538	1.17929	1	1.24932	1	1.12968		1.09457	0.108797
	7	1.20979	1.17956	1.16984	1.06915	0.959569	1	0.979769	1.06904	1.03931	1.16986	0.949531	1.13925		1.07789	0.0895486
	8	1.14948	1.06972	1.19967	1.06915	1.16981	1.13951	1.0896	1.20935	1.11996	1.05936	1.12911	1.1993		1.13367	0.0515644
	9	-	1.26934	1.25932	1.27934	1.03953	1.03933	1.04913	1.08909	1.23992	0.949772	1.17958	1.16971		1.14219	0.108723
	KK16 50 µM
	Days	Relative motility index													mean	SD
	0	1	1	1	1	1	1	1	1	1	1	1	1		1
	1	1.11962	1.13934	1.21947	1.08933	1	0.96996	0.959922	-	1.20935	1	1.01915	1.05947		1.07142	0.0873885
	2	1.14934	1.06919	1.19983	1.06928	1.16922	1.13992	1.08993	1.2095	1.11902	1.16937	1.04961	1.17932		1.13446	0.0520606
	3	1.11962	1.21991	1.1298	1.18961	1.16922	0.929644	0.86999	1.22986	1.18916	1	1	1.2699		1.10973	0.123471
	4	1.16966	1.21991	1.07942	1.09936	1.16922	0.879842	0.959922	1.17981	1.00956	1.22921	0.939948	1.14913		1.09042	0.112067
	5	1.11962	1.21991	1.1298	-	1.13951	0.959684	0.729228	1.25954	0.899044	0.939148	1.20975	1.27996		1.08047	0.166875
	6	1.17983	1	1.1392	1.0392	1.05941	0.929644	0.929619	1.10941	1.16897	1.02941	1.08964	0.909424		1.04865	0.0894021
	7	1.24941	1.12986	1.09991	1.15953	1.05941	1.06957	1.00978	1.05937	1.01913	1.0497	1.15927	1.16926		1.10285	0.0685611
	8	1.10946	1.20948	1.11956	-	1.08911	1.14941	1.01955	1.2799	1.09989	1.15923	1.04961	1.22964		1.13771	0.0745064
	9	1.11962	1.2	1.07942	1.13947	1.19982	1.12964	0.899316	1.2095	1.24973	1.01927	1.11923	1.16926		1.12786	0.0914083

## Sheet: Fig 1H
Data used for Fig 1H (ST36). Measures and Relative motility indices per day obtained for 3 Biological Replicates (R1-3), with four technical replicates performed per each biological replicate.
	Treatment	Measures/days											Relative motility index/days
		0	1	2	3	4	5	6	7	8	9		0	1	2	3	4	5	6	7	8	9
R1	DMSO 1%	890	1032	1121	898	1014	1148	1032	1041	1041	1183		1	1.15955	1.25955	1.00899	1.13933	1.28989	1.15955	1.16966	1.16966	1.32921
	DMSO 1%	982	1148	1080	873	834	893	1148	1031	991	913		1	1.16904	1.0998	0.889002	0.849287	0.909369	1.16904	1.0499	1.00916	0.929735
	DMSO 1%	912	912	1067	756	720	839	866	939	829	820		1	1	1.16996	0.828947	0.789474	0.919956	0.949561	1.02961	0.908991	0.899123
	DMSO 1%	863	932	837	-	-	750	776	923	914	880		1	1.07995	0.969873			0.869061	0.899189	1.06952	1.0591	1.0197
	ST36 2 µM	1131	1289	1323	1244	1345	1244	1504	1334	1345	1244		1	1.1397	1.16976	1.09991	1.18921	1.09991	1.3298	1.17949	1.18921	1.09991
	ST36 2 µM	996	1095	1005	1165	1165	1075	826	1165	1125	1245		1	1.0994	1.00904	1.16968	1.16968	1.07932	0.829317	1.16968	1.12952	1.25
	ST36 2 µM	780	780	709	819	819	741	702	850	819	897		1	1	0.908974	1.05	1.05	0.95	0.9	1.08974	1.05	1.15
	ST36 2 µM	917	944	972	1008	944	944	935	1017	917	1045		1	1.02944	1.05998	1.09924	1.02944	1.02944	1.01963	1.10905	1	1.13959
	ST36 20 µM	974	886	1061	1042	1178	1198	1178	1168	1178	1051		1	0.909651	1.08932	1.06982	1.20945	1.22998	1.20945	1.19918	1.20945	1.07906
	ST36 20 µM	961	1105	1095	1057	1057	1133	1057	999	1182	1076		1	1.14984	1.13944	1.0999	1.0999	1.17898	1.0999	1.03954	1.22997	1.11967
	ST36 20 µM	1047	1057	1183	1298	1047	910	1047	1183	1224	1224		1	1.00955	1.12989	1.23973	1	0.86915	1	1.12989	1.16905	1.16905
	ST36 20 µM	1257	-	-	-	-	-	-	-	-	-		1
	ST36 50 µM	1005	1125	1085	1135	1165	1155	1216	1095	1236	1055		1	1.1194	1.0796	1.12935	1.1592	1.14925	1.20995	1.08955	1.22985	1.04975
	ST36 50 µM	907	1088	1015	1070	970	943	997	1033	1070	1070		1	1.19956	1.11907	1.17971	1.06946	1.03969	1.09923	1.13892	1.17971	1.17971
	ST36 50 µM	892	865	1043	1043	1043	1061	892	1007	892	758		1	0.969731	1.16928	1.16928	1.16928	1.18946	1	1.12892	1	0.849776
	ST36 50 µM	975	838	984	867	1170	1004	926	1170	1072	1140		1	0.859487	1.00923	0.889231	1.2	1.02974	0.949744	1.2	1.09949	1.16923
R2	DMSO 1%	966	1033	1246	1062	898	937	966	-	1004	830		1	1.06936	1.28986	1.09938	0.929607	0.969979	1		1.03934	0.859213
	DMSO 1%	860	954	825	1049	894	894	825	808	-	825		1	1.1093	0.959302	1.21977	1.03953	1.03953	0.959302	0.939535		0.959302
	DMSO 1%	761	882	936	882	776	966	859	707	928	768		1	1.159	1.22996	1.159	1.01971	1.26938	1.12878	0.929041	1.21945	1.0092
	DMSO 1%	1011	1152	1021	1172	1122	1041	909	1011	1061	1172		1	1.13947	1.00989	1.15925	1.10979	1.02967	0.89911	1	1.04946	1.15925
	ST36 2 µM	878	825	913	913	878	807	755	816	939	798		1	0.939636	1.03986	1.03986	1	0.919134	0.859909	0.929385	1.06948	0.908884
	ST36 2 µM	971	932	-	912	980	893	835	883	1019	1165		1	0.959835		0.939238	1.00927	0.91967	0.859938	0.909372	1.04943	1.19979
	ST36 2 µM	1135	1055	1384	1112	1100	1066	1146	1089	1373	1044		1	0.929515	1.21938	0.979736	0.969163	0.939207	1.00969	0.959471	1.20969	0.919824
	ST36 2 µM	1206	-	1266	1411	1314	1181	1398	1386	1555	1471		1		1.04975	1.16998	1.08955	0.97927	1.1592	1.14925	1.28939	1.21973
	ST36 20 µM	756	619	907	778	718	778	718	740	786	763		1	0.818783	1.19974	1.0291	0.949735	1.0291	0.949735	0.978836	1.03968	1.00926
	ST36 20 µM	837	677	1037	803	736	820	736	870	903	929		1	0.808841	1.23895	0.959379	0.879331	0.979689	0.879331	1.03943	1.07885	1.10992
	ST36 20 µM	844	860	962	844	919	911	919	928	911	894		1	1.01896	1.13981	1	1.08886	1.07938	1.08886	1.09953	1.07938	1.05924
	ST36 20 µM	990	970	1267	960	1069	950	1069	950	999	1168		1	0.979798	1.2798	0.969697	1.0798	0.959596	1.0798	0.959596	1.00909	1.1798
	ST36 50 µM	1019	937	1131	1243	1345	1131	896	1263	1222	1314		1	0.919529	1.10991	1.21982	1.31992	1.10991	0.879293	1.23945	1.19921	1.2895
	ST36 50 µM	868	772	920	937	911	980	946	989	1006	1006		1	0.889401	1.05991	1.07949	1.04954	1.12903	1.08986	1.1394	1.15899	1.15899
	ST36 50 µM	1009	847	1190	1190	1200	1392	1089	1241	1210	1190		1	0.839445	1.17939	1.17939	1.1893	1.37958	1.07929	1.22993	1.19921	1.17939
	ST36 50 µM	1213	1176	1213	1091	1079	1140	1310	1200	1225			1	0.969497	1	0.899423	0.88953	0.939819	1.07997	0.989283	1.00989
R3	DMSO 1%	1408	1633	1520	1619	1436	1492	1562	1619	1562	1619		1	1.1598	1.07955	1.14986	1.01989	1.05966	1.10938	1.14986	1.10938	1.14986
	DMSO 1%	1110	1276	1087	1110	1165	1187	1132	1121	1320	1165		1	1.14955	0.979279	1	1.04955	1.06937	1.01982	1.00991	1.18919	1.04955
	DMSO 1%	1148	1239	1044	1389	1274	1389	1262	1148	1205	1125		1	1.07927	0.909408	1.20993	1.10976	1.20993	1.0993	1	1.04965	0.979965
	DMSO 1%	1242	1353	1254	1068	981	1018	1229	1192	1130	1006		1	1.08937	1.00966	0.859903	0.789855	0.819646	0.989533	0.959742	0.909823	0.809984
	ST36 2 µM	914	1014	959	1023	914	923	1115	1060	1096	932		1	1.10941	1.04923	1.11926	1	1.00985	1.21991	1.15974	1.19912	1.01969
	ST36 2 µM	851	791	876	842	1029	927	851	919	995	1097		1	0.929495	1.02938	0.989424	1.20917	1.08931	1	1.07991	1.16921	1.28907
	ST36 2 µM	1040	1133	1258	1206	1060	946	894	873	-	-		1	1.08942	1.20962	1.15962	1.01923	0.909615	0.859615	0.839423	-	-
	ST36 2 µM	888	808	843	825	967	799	799	914	1056	861		1	0.90991	0.949324	0.929054	1.08896	0.899775	0.899775	1.02928	1.18919	0.969595
	ST36 20 µM	1029	833	1101	1070	1039	1193	1245	1173	1265	1173		1	0.809524	1.06997	1.03984	1.00972	1.15938	1.20991	1.13994	1.22935	1.13994
	ST36 20 µM	990	1089	1237	1178	1168	1069	999	1118	1039	1138		1	1.1	1.24949	1.1899	1.1798	1.0798	1.00909	1.12929	1.04949	1.14949
	ST36 20 µM	1046	962	1234	1014	951	889	1046	993	1108	1140		1	0.919694	1.17973	0.969407	0.909178	0.849904	1	0.949331	1.05927	1.08987
	ST36 20 µM	1193	1193	1419	1204	1252	1300	1121	1264	1360	1240		1	1	1.18944	1.00922	1.04946	1.08969	0.939648	1.05951	1.13998	1.0394
	ST36 50 µM	1093	885	1158	1114	1213	1344	1147	1256	-	-		1	0.809698	1.05947	1.01921	1.10979	1.22964	1.04941	1.14913	-	-
	ST36 50 µM	1035	1076	1190	1304	1128	1210	1231	1252	1221	1314		1	1.03961	1.14976	1.2599	1.08986	1.16908	1.18937	1.20966	1.17971	1.26957
	ST36 50 µM	1031	1216	1206	1103	979	1092	917	1185	1082	1031		1	1.17944	1.16974	1.06984	0.949564	1.05917	0.889428	1.14937	1.04947	1
	ST36 50 µM	1001	910	1151	1051	1241	1001	1021	1191	1171	1121		1	0.909091	1.14985	1.04995	1.23976	1	1.01998	1.18981	1.16983	1.11988
	DMSO 1%
	Days	Relative motility index													mean	SD
	0	1	1	1	1	1	1	1	1	1	1	1	1		1
	1	1.15955	1.16904	1	1.07995	1.06943	1.10964	1.15922	1.13933	1.1598	1.14955	1.07927	1.08937		1.11368	0.0492652
	2	1.25955	1.0998	1.16996	0.969873	1.10923	0.909263	1	0.98913	1.07955	0.979279	0.909408	1.00966		1.04039	0.101193
	3	1.00899	0.889002	0.828947	-	1.09992	1.21928	1.15922	1.15909	1.14986	1	1.20993	0.859903		1.0531	0.13669
	4	1.13933	0.849287	0.789474	-	0.929721	1.0397	1.01942	1.10968	1.01989	1.04955	1.10976	0.789855		0.985968	0.121454
	5	1.28989	0.909369	0.919956	0.869061	0.969517	1.0397	1.2699	1.02964	1.05966	1.06937	1.20993	0.819646		1.03797	0.147111
	6	1.15955	1.16904	0.949561	0.899189	1.10923	1.13989	1.08932	0.979249	1.10938	1.01982	1.0993	0.989533		1.05942	0.084952
	7	1.16966	1.0499	1.02961	1.06952	-	0.939509	0.929126	1	1.14986	1.00991	1	0.959742		1.02789	0.0746417
	8	1.16966	1.00916	0.908991	1.0591	1.0398	-	-	1.04941	1.10938	1.18919	1.04965	0.909823		1.04942	0.0886582
	9	1.32921	0.929735	0.899123	1.0197	0.859441	0.859168	1.00971	1.15909	1.14986	1.04955	0.979965	0.809984		1.00454	0.144352
	ST36 2 µM
	Days	Relative motility index													mean	SD
	0	1	1	1	1	1	1	1	1	1	1	1	1		1
	1	1.1397	1.0994	1	1.02944	0.939636	0.959835	0.929515	-	1.10941	0.929495	1.08942	0.90991		1.01234	0.0808289
	2	1.16976	1.00904	0.908974	1.05998	1.03986	-	1.21938	1.04975	1.04923	1.02938	1.20962	0.949324		1.06312	0.0948433
	3	1.09991	1.16968	1.05	1.09924	1.03986	0.939238	0.979736	1.16998	1.11926	0.989424	1.15962	0.929054		1.06208	0.0838152
	4	1.18921	1.16968	1.05	1.02944	1	1.00927	0.969163	1.08955	1	1.20917	1.01923	1.08896		1.06864	0.0777352
	5	1.09991	1.07932	0.95	1.02944	0.919134	0.91967	0.939207	0.97927	1.00985	1.08931	0.909615	0.899775		0.985375	0.0709921
	6	1.3298	0.829317	0.9	1.01963	0.859909	0.859938	1.00969	1.1592	1.21991	1	0.859615	0.899775		0.995566	0.155683
	7	1.17949	1.16968	1.08974	1.10905	0.929385	0.909372	0.959471	1.14925	1.15974	1.07991	0.839423	1.02928		1.05032	0.110391
	8	1.18921	1.12952	1.05	1	1.06948	1.04943	1.20969	1.28939	1.19912	1.16921	-	1.18919		1.14039	0.0838548
	9	1.09991	1.25	1.15	1.13959	0.908884	1.19979	0.919824	1.21973	1.01969	1.28907	-	0.969595		1.10601	0.127442
	ST36 20 µM
	Days	Relative motility index													mean	SD
	0	1	1	1	1	1	1	1	1	1	1	1	1		1
	1	0.909651	1.14984	1.00955	-	0.818783	0.808841	1.01896	0.979798	0.809524	1.1	0.919694	1		0.956786	0.109977
	2	1.08932	1.13944	1.12989	-	1.19974	1.23895	1.13981	1.2798	1.06997	1.24949	1.17973	1.18944		1.17323	0.0634889
	3	1.06982	1.0999	1.23973	-	1.0291	0.959379	1	0.969697	1.03984	1.1899	0.969407	1.00922		1.05236	0.0875162
	4	1.20945	1.0999	1	-	0.949735	0.879331	1.08886	1.0798	1.00972	1.1798	0.909178	1.04946		1.04138	0.0997616
	5	1.22998	1.17898	0.86915	-	1.0291	0.979689	1.07938	0.959596	1.15938	1.0798	0.849904	1.08969		1.04588	0.116942
	6	1.20945	1.0999	1	-	0.949735	0.879331	1.08886	1.0798	1.20991	1.00909	1	0.939648		1.04234	0.101475
	7	1.19918	1.03954	1.12989	-	0.978836	1.03943	1.09953	0.959596	1.13994	1.12929	0.949331	1.05951		1.06583	0.0776914
	8	1.20945	1.22997	1.16905	-	1.03968	1.07885	1.07938	1.00909	1.22935	1.04949	1.05927	1.13998		1.1176	0.0771929
	9	1.07906	1.11967	1.16905	-	1.00926	1.10992	1.05924	1.1798	1.13994	1.14949	1.08987	1.0394		1.10406	0.0518688
	ST36 50 µM
	Days	Relative motility index													mean	SD
	0	1	1	1	1	1	1	1	1	1	1	1	1		1
	1	1.1194	1.19956	0.969731	0.859487	0.919529	0.889401	0.839445	0.969497	0.809698	1.03961	1.17944	0.909091		0.975324	0.126193
	2	1.0796	1.11907	1.16928	1.00923	1.10991	1.05991	1.17939	1	1.05947	1.14976	1.16974	1.14985		1.1046	0.0598886
	3	1.12935	1.17971	1.16928	0.889231	1.21982	1.07949	1.17939	0.899423	1.01921	1.2599	1.06984	1.04995		1.09538	0.112918
	4	1.1592	1.06946	1.16928	1.2	1.31992	1.04954	1.1893	0.88953	1.10979	1.08986	0.949564	1.23976		1.1196	0.115533
	5	1.14925	1.03969	1.18946	1.02974	1.10991	1.12903	1.37958	0.939819	1.22964	1.16908	1.05917	1		1.1187	0.112849
	6	1.20995	1.09923	1	0.949744	0.879293	1.08986	1.07929	1.07997	1.04941	1.18937	0.889428	1.01998		1.04463	0.0995018
	7	1.08955	1.13892	1.12892	1.2	1.23945	1.1394	1.22993	0.989283	1.14913	1.20966	1.14937	1.18981		1.15445	0.0658035
	8	1.22985	1.17971	1	1.09949	1.19921	1.15899	1.19921	1.00989	-	1.17971	1.04947	1.16983		1.13412	0.077151
	9	1.04975	1.17971	0.849776	1.16923	1.2895	1.15899	1.17939	-	-	1.26957	1	1.11988		1.12658	0.12412

## Sheet: Fig 2A
Data used for Fig 2A (TH60). Measures and Relative motility indices per day obtained for 3 Biological Replicates (R1-3), with four technical replicates performed per each biological replicate.
	Treatment	Measures/days											Relative motility index/days
		0	1	2	3	4	5	6	7	8	9		0	1	2	3	4	5	6	7	8	9
R1	DMSO 1%	1177	1459	1235	1153	1082	1212	1188	988	1129	1330		1	1.23959	1.04928	0.979609	0.919286	1.02974	1.00935	0.839422	0.959218	1.12999
	DMSO 1%	1133	1246	1268	1065	1019	1178	1110	1065	1144	1246		1	1.09974	1.11915	0.939982	0.899382	1.03972	0.9797	0.939982	1.00971	1.09974
	DMSO 1%	1003	1303	1003	1384	1394	1253	1123	1133	1123	1153		1	1.2991	1	1.37986	1.38983	1.24925	1.11964	1.12961	1.11964	1.14955
	DMSO 1%	1152	1301	1152	1105	1048	1186	1036	1071	1036	1186		1	1.12934	1	0.959201	0.909722	1.02951	0.899306	0.929688	0.899306	1.02951
	TH60 2 µM	966	956	966	985	1081	966	869	985	966	1033		1	0.989648	1	1.01967	1.11905	1	0.899586	1.01967	1	1.06936
	TH60 2 µM	1190	1344	1201	1190	999	1237	1190	999	1225	1451		1	1.12941	1.00924	1	0.839496	1.0395	1	0.839496	1.02941	1.21933
	TH60 2 µM	1135	1259	-	964	669	1191	1157	1191	1135	1305		1	1.10925		0.849339	0.589427	1.04934	1.01938	1.04934	1	1.14978
	TH60 2 µM	1104	1214	1104	1203	1214	1115	1214	1137	1236	1170		1	1.09964	1	1.08967	1.09964	1.00996	1.09964	1.02989	1.11957	1.05978
	TH60 20 µM	1366	1570	1529	1352	1311	1625	1502	1379	-	1543		1	1.14934	1.11933	0.989751	0.959736	1.1896	1.09956	1.00952	-	1.12958
	TH60 20 µM	1154	1407	1327	1200	1246	1246	1038	1269	-	1454		1	1.21924	1.14991	1.03986	1.07972	1.07972	0.89948	1.09965	-	1.25997
	TH60 20 µM	1095	1303	-	-	-	1138	-	1314	-	1116		1	1.18995	-	-	-	1.03927	-	1.2	-	1.01918
	TH60 20 µM	1304	1277	1473	1473	1082	1669	-	1616	-	1616		1	0.979294	1.1296	1.1296	0.829755	1.27991	-	1.23926	-	1.23926
	TH60 50 µM	941	837	790	931	931	1129	1053	1016	-	950		1	0.889479	0.839532	0.989373	0.989373	1.19979	1.11902	1.0797	-	1.00956
	TH60 50 µM	1050	997	1155	1029	1218	1270	840	1165	-	640		1	0.949524	1.1	0.98	1.16	1.20952	0.8	1.10952	-	0.609524
	TH60 50 µM	941	-	-	-	-	-	-	-	-	-		1	-	-	-	-	-	-	-	-
	TH60 50 µM	1006	-	1036	1036	694	311	-	834	-	412		1	-	1.02982	1.02982	0.689861	0.309145	-	0.829026	-	0.409543
R2	DMSO 1%	890	1032	1121	898	1014	1148	1032	1041	1041	1183		1	1.15955	1.25955	1.00899	1.13933	1.28989	1.15955	-	1.16966	1.32921
	DMSO 1%	982	1148	1080	873	834	893	1148	1031	991	913		1	1.16904	1.0998	0.889002	0.849287	0.909369	1.16904	1.0499	-	0.929735
	DMSO 1%	912	912	1067	756	720	839	866	939	829	820		1	1	1.16996	0.828947	0.789474	0.919956	0.949561	1.02961	0.908991	0.899123
	DMSO 1%	863	932	837	-	-	750	776	923	914	880		1	1.07995	0.969873	-	-	0.869061	0.899189	1.06952	1.0591	1.0197
	TH60 2 µM	1143	1143	1143	1303	1085	1268	1177	1280	994	1371		1	1	1	1.13998	0.949256	1.10936	1.02975	1.11986	0.869641	1.19948
	TH60 2 µM	934	1158	934	-	831	980	943	990	1055	1027		1	1.23983	1	-	0.889722	1.04925	1.00964	1.05996	1.12955	1.09957
	TH60 2 µM	940	1090	-	1071	911	1137	940	1128	1175	1118		1	1.15957	-	1.13936	0.969149	1.20957	1	1.2	1.25	1.18936
	TH60 2 µM	1209	1329	1329	1354	1414	1487	-	1474	1632	1305		1	1.09926	1.09926	1.11993	1.16956	1.22994	-	1.21919	1.34988	1.0794
	TH60 20 µM	1073	1212	1040	1040	997	1233	-	1180	1287	1169		1	1.12954	0.969245	0.969245	0.929171	1.14911	-	1.09972	1.19944	1.08947
	TH60 20 µM	1297	1595	1439	1439	1491	1660	-	1426	1556	1556		1	1.22976	1.10948	1.10948	1.14958	1.27988	-	1.09946	1.19969	1.19969
	TH60 20 µM	1045	1201	1170	1170	1149	1076	-	1180	1337	1086		1	1.14928	1.11962	1.11962	1.09952	1.02967	-	1.12919	1.27943	1.03923
	TH60 20 µM	1005	934	934	934	1045	1085	-	1236	1206	1206		1	0.929353	0.929353	0.929353	1.0398	1.0796	-	1.22985	1.2	1.2
	TH60 50 µM	1046	1077	1223	1223	1150	1181	-	1234	1286	1286		1	1.02964	1.16922	1.16922	1.09943	1.12906	-	1.17973	1.22945	1.22945
	TH60 50 µM	1028	884	1028	1028	1233	1130	-	1130	1079	1130		1	0.859922	1	1	1.19942	1.09922	-	1.09922	1.04961	1.09922
	TH60 50 µM	972	826	1098	1098	1273	1205	-	972	1166	1156		1	0.849794	1.12963	1.12963	1.30967	1.23971	-	1	1.19959	1.1893
	TH60 50 µM	1143	1097	1188	1188	1383	1303	-	1371	1440	1303		1	0.959755	1.03937	1.03937	1.20997	1.13998	-	1.19948	1.25984	1.13998
R3	DMSO 1%	1252	1427	1339	1252	1264	1176	1327	1402	1277	1514		1	1.13978	1.06949	1	1.00958	0.939297	1.0599	1.11981	1.01997	1.20927
	DMSO 1%	1323	1547	1415	1270	1521	1455	1415	1336	1468	1323		1	1.16931	1.06954	0.95994	1.14966	1.09977	1.06954	1.00983	1.1096	1
	DMSO 1%	993	1151	1042	953	893	903	963	863	913	774		1	1.15911	1.04935	0.959718	0.899295	0.909366	0.969789	0.869084	0.919436	0.779456
	DMSO 1%	983	1100	1061	914	855	894	973	1091	1169	1071		1	1.11902	1.07935	0.929807	0.869786	0.909461	0.989827	1.10987	1.18922	1.08952
	TH60 2 µM	1014	1145	1014	1135	1014	1166	1014	1105	1267	1206		1	1.12919	1	1.11933	1	1.1499	1	1.08974	1.24951	1.18935
	TH60 2 µM	1032	980	1042	1104	701	1011	928	835	784	1145		1	0.949612	1.00969	1.06977	0.679264	0.979651	0.899225	0.809109	0.75969	1.1095
	TH60 2 µM	889	1013	897	1049	986	1066	889	1013	1155	1049		1	1.13948	1.009	1.17998	1.10911	1.1991	1	1.13948	1.29921	1.17998
	TH60 2 µM	1143	1303	1143	1028	1005	1303	1040	1314	1474	1337		1	1.13998	1	0.899388	0.879265	1.13998	0.909886	1.14961	1.28959	1.16973
	TH60 20 µM	980	989	1087	1127	980	1166	1136	1048	1205	1136		1	1.00918	1.10918	1.15	1	1.1898	1.15918	1.06939	1.22959	1.15918
	TH60 20 µM	1078	1250	1078	1088	1175	1239	1088	1304	1293	1369		1	1.15955	1	1.00928	1.08998	1.14935	1.00928	1.20965	1.19944	1.26994
	TH60 20 µM	850	1028	1011	867	1020	867	765	960	994	952		1	1.20941	1.18941	1.02	1.2	1.02	0.9	1.12941	1.16941	1.12
	TH60 20 µM	1034	1230	1054	1002	982	1251	951	1189	1313	1075		1	1.18956	1.01934	0.969052	0.94971	1.20986	0.919729	1.1499	1.26983	1.03965
	TH60 50 µM	896	904	1003	976	1003	896	1039	1003	1084	896		1	1.00893	1.11942	1.08929	1.11942	1	1.1596	1.11942	1.20982	1
	TH60 50 µM	979	871	890	1018	851	538	597	832	959	988		1	0.889683	0.909091	1.03984	0.869254	0.54954	0.609806	0.849847	0.979571	1.00919
	TH60 50 µM	1027	1047	1119	1037	1027	1273	996	1139	1242	944		1	1.01947	1.08958	1.00974	1	1.23953	0.969815	1.10906	1.20935	0.919182
	TH60 50 µM	1041	916	1103	1113	1405	1384	1082	1145	1249	947		1	0.879923	1.05956	1.06916	1.34966	1.32949	1.03939	1.0999	1.19981	0.909702
	DMSO 1%
	Days	Relative motility index													mean	SD
	0	1	1	1	1	1	1	1	1	1	1	1	1		1
	1	1.23959	1.09974	1.2991	1.12934	1.15955	1.16904	1	1.07995	1.14	1.17	1.16	1.12		1.14719	0.0721558
	2	1.04928	1.11915	1	1	1.25955	1.0998	1.16996	0.969873	1.07	1.07	1.05	1.08		1.07813	0.0759306
	3	0.979609	0.939982	-	0.959201	1.00899	0.889002	0.828947	-	1	0.96	0.96	0.93		0.945573	0.0508133
	4	0.919286	0.899382	-	0.909722	1.13933	0.849287	0.789474	-	1.01	1.15	0.9	0.87		0.943648	0.11357
	5	1.02974	1.03972	1.24925	1.02951	1.28989	0.909369	0.919956	0.869061	0.94	1.1	0.91	0.91		1.01637	0.131606
	6	1.00935	0.9797	1.11964	0.899306	1.15955	1.16904	0.949561	0.899189	1.06	1.07	0.97	0.99		1.02294	0.0889167
	7	0.839422	0.939982	1.12961	0.929688	1.16966	1.0499	1.02961	1.06952	1.12	1.01	0.87	1.11		1.02228	0.10233
	8	0.959218	1.00971	1.11964	0.899306	1.16966	1.00916	0.908991	1.0591	1.02	1.11	0.92	1.19		1.03123	0.0958078
	9	1.12999	1.09974	1.14955	1.02951	1.32921	0.929735	0.899123	1.0197	1.21	1	0.78	1.09		1.05555	0.140694
	TH60 2 µM
	Days	Relative motility index													mean	SD
	0	1	1	1	1	1	1	1	1	1	1	1	1		1
	1	0.989648	1.12941	1.10925	1.09964	1	1.23983	1.15957	1.09926	1.12919	0.949612	1.13948	1.13998		1.09874	0.0779086
	2	1	1.00924	-	1	1	1	-	1.09926	1	1.00969	1.009	1		1.01272	0.029145
	3	1.01967	1	0.849339	1.08967	1.13998	-	1.13936	1.11993	1.11933	1.06977	1.17998	0.899388		1.05695	0.100216
	4	1.11905	0.839496	0.589427	1.09964	0.949256	0.889722	0.969149	1.16956	1	0.679264	1.10911	0.879265		0.941078	0.17092
	5	1	1.0395	1.04934	1.00996	1.10936	1.04925	1.20957	1.22994	1.1499	0.979651	1.1991	1.13998		1.09713	0.0837571
	6	0.899586	1	1.01938	1.09964	1.02975	1.00964	1	-	1	0.899225	1	0.909886		0.987918	0.0588021
	7	1.01967	0.839496	1.04934	1.02989	1.11986	1.05996	1.2	1.21919	1.08974	0.809109	1.13948	1.14961		1.06045	0.121782
	8	1	1.02941	1	1.11957	0.869641	1.12955	1.25	1.34988	1.24951	0.75969	1.29921	1.28959		1.11217	0.177073
	9	1.06936	1.21933	1.14978	1.05978	1.19948	1.09957	1.18936	1.0794	1.18935	1.1095	1.17998	1.16973		1.14288	0.0538839
	TH60 20 µM
	Days	Relative motility index													mean	SD
	0	1	1	1	1	1	1	1	1	1	1	1	1		1
	1	1.14934	1.21924	1.18995	0.979294	1.12954	1.22976	1.14928	0.929353	1.00918	1.15955	1.20941	1.18956		1.12862	0.0959721
	2	1.11933	1.14991	-	1.1296	0.969245	1.10948	1.11962	0.929353	1.10918	1	1.18941	1.01934		1.07677	0.0792475
	3	0.989751	1.03986	-	1.1296	0.969245	1.10948	1.11962	0.929353	1.15	1.00928	1.02	0.969052		1.03957	0.0722651
	4	0.959736	1.07972	-	0.829755	0.929171	1.14958	1.09952	1.0398	1	1.08998	1.2	0.94971		1.02972	0.10302
	5	1.1896	1.07972	1.03927	1.27991	1.14911	1.27988	1.02967	1.0796	1.1898	1.14935	1.02	1.20986		1.14131	0.0880873
	6	1.09956	0.89948	-	-	-	-	-	-	1.15918	1.00928	0.9	0.919729		0.997872	0.101537
	7	1.00952	1.09965	1.2	1.23926	1.09972	1.09946	1.12919	1.22985	1.06939	1.20965	1.12941	1.1499		1.13875	0.0668277
	8	-	-	-	-	1.19944	1.19969	1.27943	1.2	1.22959	1.19944	1.16941	1.26983		1.21835	0.0358839
	9	1.12958	1.25997	1.01918	1.23926	1.08947	1.19969	1.03923	1.2	1.15918	1.26994	1.12	1.03965		1.1471	0.084627
	TH60 50 µM
	Days	Relative motility index													mean	SD
	0	1	1	1	1	1	1	1	1	1	1	1	1		1
	1	0.889479	0.949524	-	-	1.02964	0.859922	0.849794	0.959755	1.00893	0.889683	1.01947	0.879923		0.933612	0.065129
	2	0.839532	1.1	-	1.02982	1.16922	1	1.12963	1.03937	1.11942	0.909091	1.08958	1.05956		1.04411	0.093576
	3	0.989373	0.98	-	1.02982	1.16922	1	1.12963	1.03937	1.08929	1.03984	1.00974	1.06916		1.04958	0.0570345
	4	0.989373	1.16	-	0.689861	1.09943	1.19942	1.30967	1.20997	1.11942	0.869254	1	1.34966		1.09055	0.184628
	5	1.19979	1.20952	-	0.309145	1.12906	1.09922	1.23971	1.13998	1	0.54954	1.23953	1.32949		1.04045	0.30384
	6	1.11902	0.8	-	-	-	-	-	-	1.1596	0.609806	0.969815	1.03939		0.949604	0.191099
	7	1.0797	1.10952	-	0.829026	1.17973	1.09922	1	1.19948	1.11942	0.849847	1.10906	1.0999		1.06136	0.115519
	8	-	-	-	-	1.22945	1.04961	1.19959	1.25984	1.20982	0.979571	1.20935	1.19981		1.16713	0.0916476
	9	1.00956	0.609524	-	0.409543	1.22945	1.09922	1.1893	1.13998	1	1.00919	0.919182	0.909702		0.956787	0.236134

## Sheet: Fig 2B
Data used for Fig 2B (TH71). Measures and Relative motility indices per day obtained for 3 Biological Replicates (R1-3), with four technical replicates performed per each biological replicate.
	Treatment	Measures/days											Relative motility index/days
		0	1	2	3	4	5	6	7	8	9		0	1	2	3	4	5	6	7	8	9
R1	DMSO 1%	1151	1335	1174	1162	1312	1369	1024	1346	1346	1300		1	1.15986	1.01998	1.00956	1.13988	1.1894	0.889661	1.16942	1.16942	1.12945
	DMSO 1%	1143	1337	1188	1017	971	1040	880	1200	1154	948		1	1.16973	1.03937	0.889764	0.849519	0.909886	0.769904	1.04987	1.00962	0.829396
	DMSO 1%	1202	1454	1189	997	949	1105	1165	1238	1093	1081		1	1.20965	0.989185	0.829451	0.789517	0.919301	0.969218	1.02995	0.909318	0.899334
	DMSO 1%	1069	1154	1282	-	-	930	1069	1143	1133	1090		1	1.07951	1.19925	-	-	0.869972	1	1.06922	1.05987	1.01964
	TH71 2 µM	1295	1541	1515	1320	1152	1152	1320	1476	1359	1359		1	1.18996	1.16988	1.01931	0.889575	0.889575	1.01931	1.13977	1.04942	1.04942
	TH71 2 µM	1006	1106	1016	1046	774	1036	1046	1197	1257	995		1	1.0994	1.00994	1.03976	0.769384	1.02982	1.03976	1.18986	1.2495	0.989066
	TH71 2 µM	1015	1045	923	1004	984	1015	1004	1177	1004	1157		1	1.02956	0.90936	0.989163	0.969458	1	0.989163	1.15961	0.989163	1.1399
	TH71 2 µM	1026	1149	1087	1231	1026	964	1231	1026	759	1159		1	1.11988	1.05945	1.19981	1	0.939571	1.19981	1	0.739766	1.12963
	TH71 20 µM	1088	1381	1305	1142	913	1000	1272	1131	1338	1185		1	1.2693	1.19945	1.04963	0.839154	0.919118	1.16912	1.03952	1.22978	1.08915
	TH71 20 µM	923	1098	1135	1015	775	1006	1015	987	1218	1107		1	1.1896	1.22969	1.09967	0.839653	1.08992	1.09967	1.06934	1.31961	1.19935
	TH71 20 µM	1211	1356	1477	1428	1126	1380	1319	1344	1271	1332		1	1.11974	1.21965	1.17919	0.92981	1.13955	1.08918	1.10983	1.04955	1.09992
	TH71 20 µM	1004	1024	-	933	993	1114	1074	1295	1184	1275		1	1.01992	-	0.929283	0.989044	1.10956	1.06972	1.28984	1.17928	1.26992
	TH71 50 µM	1165	1398	978	1281	1316	1234	1432	1363	1246	1165		1	1.2	0.839485	1.09957	1.12961	1.05923	1.22918	1.16996	1.06953	1
	TH71 50 µM	1146	1409	962	1375	1237	1317	1512	1260	1421	1226		1	1.22949	0.839442	1.19983	1.07941	1.14921	1.31937	1.09948	1.23997	1.06981
	TH71 50 µM	1081	1318	1005	1221	1286	1221	1135	1178	1297	1253		1	1.21924	0.929695	1.12951	1.18964	1.12951	1.04995	1.08973	1.19981	1.15911
	TH71 50 µM	1077		1066	1217	764	1173	1270	1152				1		0.989786	1.12999	0.709378	1.08914	1.1792	1.06964	-	-
R2	DMSO 1%	932	997	1146	1025	866	904	876	-	969	801		1	1.06974	1.22961	1.09979	0.929185	0.969957	0.939914	-	1.0397	0.859442
	DMSO 1%	937	1040	1133	1143	974	974	1040	880	-	805		1	1.10993	1.20918	1.21985	1.03949	1.03949	1.10993	0.939168	-	0.859125
	DMSO 1%	1007	1168	1339	1168	1027	1278	1017	936	1228	1017		1	1.15988	1.32969	1.15988	1.01986	1.26912	1.00993	0.929494	1.21946	1.00993
	DMSO 1%	901	1027	1054	1045	1000	928	928	901	946	1045		1	1.13984	1.16981	1.15982	1.10988	1.02997	1.02997	1	1.04994	1.15982
	TH71 2 µM	980	1009	1019	1205	921	715	1205	960	931	852		1	1.02959	1.0398	1.22959	0.939796	0.729592	1.22959	0.979592	0.95	0.869388
	TH71 2 µM	1122	1009	-	1357	1245	1032	1357	897	1110	931		1	0.899287	-	1.20945	1.10963	0.919786	1.20945	0.799465	0.989305	0.829768
	TH71 2 µM	1136	1283	1385	1510	1147	1272	1510	988	1215	1158		1	1.1294	1.21919	1.32923	1.00968	1.11972	1.32923	0.869718	1.06954	1.01937
	TH71 2 µM	1204	1312	1264	1408	1240	1480	1408	1011	1288	975		1	1.0897	1.04983	1.16944	1.0299	1.22924	1.16944	0.839701	1.06977	0.809801
	TH71 20 µM	1054	1306	1222	1117	1380	1032	1106	1233	1148	1148		1	1.23909	1.15939	1.05977	1.3093	0.979127	1.04934	1.16983	1.08918	1.08918
	TH71 20 µM	849	1044	916	849	1018	755	967	730	1061	823		1	1.22968	1.07892	1	1.19906	0.889282	1.13899	0.859835	1.24971	0.969376
	TH71 20 µM	892	1016	802	1052	793	784	829	811	892	990		1	1.13901	0.899103	1.17937	0.889013	0.878924	0.929372	0.909193	1	1.10987
	TH71 20 µM	880	1064	941	1117	871	668	1056	748	888	862		1	1.20909	1.06932	1.26932	0.989773	0.759091	1.2	0.85	1.00909	0.979545
	TH71 50 µM	820	951	1074	975	951	836	893	861	902	984		1	1.15976	1.30976	1.18902	1.15976	1.01951	1.08902	1.05	1.1	1.2
	TH71 50 µM	1083	1169	1299	1180	1267	974	1353	1234	1277	1223		1	1.07941	1.19945	1.08957	1.1699	0.899354	1.24931	1.13943	1.17913	1.12927
	TH71 50 µM	1117	1005	994	1117	904	759	1117	1038	1038	1172		1	0.899731	0.889884	1	0.809311	0.679499	1	0.929275	0.929275	1.04924
	TH71 50 µM	1159	1240	1147	1471	1066	753	1170	1390	1066	1274		1	1.06989	0.989646	1.2692	0.919758	0.649698	1.00949	1.19931	0.919758	1.09922
R3	DMSO 1%	1022	1144	1226	1195	1032	1185	1062	1093	1022	1124		1	1.11937	1.19961	1.16928	1.00978	1.15949	1.03914	1.06947	1	1.0998
	DMSO 1%	1112	1200	1134	1000	867	900	922	945	1089	1000		1	1.07914	1.01978	0.899281	0.779676	0.809353	0.829137	0.84982	0.979317	0.899281
	DMSO 1%	968	1142	1151	1171	987	1016	948	1016	1055	774		1	1.17975	1.18905	1.20971	1.01963	1.04959	0.979339	1.04959	1.08988	0.799587
	DMSO 1%	1017	1189	1230	1027	1108	1098	1017	1108	1220	1108		1	1.16912	1.20944	1.00983	1.08948	1.07965	1	1.08948	1.19961	1.08948
	TH71 2 µM	856	778	933	1035	950	975	1095	907	1018	856		1	0.908879	1.08995	1.20911	1.10981	1.13902	1.27921	1.05958	1.18925	1
	TH71 2 µM	1021	1123	1153	1204	1021	1031	1153	1021	1031	918		1	1.0999	1.12929	1.17924	1	1.00979	1.12929	1	1.00979	0.899119
	TH71 2 µM	1229	1364	1093	1229	1229	970	1229	1241	1487	1351		1	1.10985	0.889341	1	1	0.78926	1	1.00976	1.20993	1.09927
	TH71 2 µM	1200	1308	1272	1404	1020	-	1320	1080	1080	1080		1	1.09	1.06	1.17	0.85	-	1.1	0.9	0.9	0.9
	TH71 20 µM	961	1143	1085	1162	1124	1114	1085	1230	1201	1105		1	1.18939	1.12903	1.20916	1.16961	1.15921	1.12903	1.27992	1.24974	1.14984
	TH71 20 µM	986	1094	1153	995	798	719	867	887	1133	986		1	1.10953	1.16937	1.00913	0.809331	0.729209	0.87931	0.899594	1.14909	1
	TH71 20 µM	896	976	896	913	815	887	994	904	851	913		1	1.08929	1	1.01897	0.909598	0.989955	1.10938	1.00893	0.949777	1.01897
	TH71 20 µM	848	1085	1017	992	932	848	949	864	1009	1043		1	1.27948	1.19929	1.16981	1.09906	1	1.1191	1.01887	1.18986	1.22995
	TH71 50 µM	1067	1163	1067	1269	1312	1269	1259	1280	1120	1269		1	1.08997	1	1.18932	1.22962	1.18932	1.17994	1.19963	1.04967	1.18932
	TH71 50 µM	1006	1287	1187	1156	1006	1016	1217	1076	1297	1166		1	1.27932	1.17992	1.14911	1	1.00994	1.20974	1.06958	1.28926	1.15905
	TH71 50 µM	1029	1039	915	1029	1131	926	1224	1029	1029	1080		1	1.00972	0.889213	1	1.09913	0.899903	1.1895	1	1	1.04956
	TH71 50 µM	1058	1184	952	1216	856	804	1036		1058	1068		1	1.11909	0.899811	1.14934	0.809074	0.759924	0.979206		1	1.00945
	DMSO 1%
	Days	Relative motility index													mean	SD
	0	1	1	1	1	1	1	1	1	1	1	1	1		1
	1	1.15986	1.16973	1.20965	1.07951	1.06974	1.10993	1.15988	1.13984	1.11937	1.07914	1.17975	1.16912		1.13713	0.0432851
	2	1.01998	1.03937	0.989185	1.19925	1.22961	1.20918	1.32969	1.16981	1.19961	1.01978	1.18905	1.20944		1.15033	0.101828
	3	1.00956	0.889764	0.829451	-	1.09979	1.21985	1.15988	1.15982	1.16928	0.899281	1.20971	1.00983		1.05966	0.132957
	4	1.13988	0.849519	0.789517	-	0.929185	1.03949	1.01986	1.10988	1.00978	0.779676	1.01963	1.08948		0.979627	0.119856
	5	1.1894	0.909886	0.919301	0.869972	0.969957	1.03949	1.26912	1.02997	1.15949	0.809353	1.04959	1.07965		1.0246	0.131188
	6	0.889661	0.769904	0.969218	1	0.939914	1.10993	1.00993	1.02997	1.03914	0.829137	0.979339	1		0.963845	0.0904725
	7	1.16942	1.04987	1.02995	1.06922	-	0.939168	0.929494	1	1.06947	0.84982	1.04959	1.08948		1.02232	0.0841629
	8	1.16942	1.00962	0.909318	1.05987	1.0397	-	1.21946	1.04994	1	0.979317	1.08988	1.19961		1.06601	0.092073
	9	1.12945	0.829396	0.899334	1.01964	0.859442	0.859125	1.00993	1.15982	1.0998	0.899281	0.799587	1.08948		0.971192	0.122456
	TH71 2 µM
	Days	Relative motility index													mean	SD
	0	1	1	1	1	1	1	1	1	1	1	1	1		1
	1	1.18996	1.0994	1.02956	1.11988	1.02959	0.899287	1.1294	1.0897	0.908879	1.0999	1.10985	1.09		1.06628	0.0830401
	2	1.16988	1.00994	0.90936	1.05945	1.0398	-	1.21919	1.04983	1.08995	1.12929	0.889341	1.06		1.05691	0.0943127
	3	1.01931	1.03976	0.989163	1.19981	1.22959	1.20945	1.32923	1.16944	1.20911	1.17924	1	1.17		1.14534	0.102851
	4	0.889575	0.769384	0.969458	1	0.939796	1.10963	1.00968	1.0299	1.10981	1	1	0.85		0.973103	0.0952269
	5	0.889575	1.02982	1	0.939571	0.729592	0.919786	1.11972	1.22924	1.13902	1.00979	0.78926	-		0.981397	0.142446
	6	1.01931	1.03976	0.989163	1.19981	1.22959	1.20945	1.32923	1.16944	1.27921	1.12929	1	1.1		1.14119	0.108452
	7	1.13977	1.18986	1.15961	1	0.979592	0.799465	0.869718	0.839701	1.05958	1	1.00976	0.9		0.995588	0.121713
	8	1.04942	1.2495	0.989163	0.739766	0.95	0.989305	1.06954	1.06977	1.18925	1.00979	1.20993	0.9		1.03462	0.135539
	9	1.04942	0.989066	1.1399	1.12963	0.869388	0.829768	1.01937	0.809801	1	0.899119	1.09927	0.9		0.977894	0.110187
	TH71 20 µM
	Days	Relative motility index													mean	SD
	0	1	1	1	1	1	1	1	1	1	1	1	1		1
	1	1.2693	1.1896	1.11974	1.01992	1.23909	1.22968	1.13901	1.20909	1.18939	1.10953	1.08929	1.27948		1.17359	0.0755518
	2	1.19945	1.22969	1.21965	-	1.15939	1.07892	0.899103	1.06932	1.12903	1.16937	1	1.19929		1.12302	0.0981574
	3	1.04963	1.09967	1.17919	0.929283	1.05977	1	1.17937	1.26932	1.20916	1.00913	1.01897	1.16981		1.09778	0.0983582
	4	0.839154	0.839653	0.92981	0.989044	1.3093	1.19906	0.889013	0.989773	1.16961	0.809331	0.909598	1.09906		0.9977	0.154754
	5	0.919118	1.08992	1.13955	1.10956	0.979127	0.889282	0.878924	0.759091	1.15921	0.729209	0.989955	1		0.970246	0.135293
	6	1.16912	1.09967	1.08918	1.06972	1.04934	1.13899	0.929372	1.2	1.12903	0.87931	1.10938	1.1191		1.08185	0.0890032
	7	1.03952	1.06934	1.10983	1.28984	1.16983	0.859835	0.909193	0.85	1.27992	0.899594	1.00893	1.01887		1.04206	0.14414
	8	1.22978	1.31961	1.04955	1.17928	1.08918	1.24971	1	1.00909	1.24974	1.14909	0.949777	1.18986		1.13872	0.112612
	9	1.08915	1.19935	1.09992	1.26992	1.08918	0.969376	1.10987	0.979545	1.14984	1	1.01897	1.22995		1.10042	0.0942437
	TH71 50 µM
	Days	Relative motility index													mean	SD
	0	1	1	1	1	1	1	1	1	1	1	1	1		1
	1	1.2	1.22949	1.21924	-	1.15976	1.07941	0.899731	1.06989	1.08997	1.27932	1.00972	1.11909		1.12324	0.104807
	2	0.839485	0.839442	0.929695	0.989786	1.30976	1.19945	0.889884	0.989646	1	1.17992	0.889213	0.899811		0.99634	0.146934
	3	1.09957	1.19983	1.12951	1.12999	1.18902	1.08957	1	1.2692	1.18932	1.14911	1	1.14934		1.13287	0.0754183
	4	1.12961	1.07941	1.18964	0.709378	1.15976	1.1699	0.809311	0.919758	1.22962	1	1.09913	0.809074		1.02538	0.16633
	5	1.05923	1.14921	1.12951	1.08914	1.01951	0.899354	0.679499	0.649698	1.18932	1.00994	0.899903	0.759924		0.961186	0.176057
	6	1.22918	1.31937	1.04995	1.1792	1.08902	1.24931	1	1.00949	1.17994	1.20974	1.1895	0.979206		1.14033	0.106347
	7	1.16996	1.09948	1.08973	1.06964	1.05	1.13943	0.929275	1.19931	1.19963	1.06958	1	-		1.09237	0.0793123
	8	1.06953	1.23997	1.19981	-	1.1	1.17913	0.929275	0.919758	1.04967	1.28926	1	1		1.08876	0.118836
	9	1	1.06981	1.15911	-	1.2	1.12927	1.04924	1.09922	1.18932	1.15905	1.04956	1.00945		1.10128	0.0674392

[truncated: 22 more sheets: Fig 2C, Fig 2D, Fig 2E, Fig 2F, Fig 2G, Fig 2H, Fig 2I, Fig 2J, Fig 2K, Fig 2L, Fig 3A, Fig 3B, Fig 3C, Fig 3D, Fig 4, Fig 6A, Fig 6B, Fig 6C, Fig 6D, Fig 6E …]
